# Supplementary material for: 1-(5-Benzyl­sulfanyl-2,2-dimethyl-2,3-dihydro-1,3,4-thia­diazol-3-yl)-2,2-dimethyl­propan-1-one
Source: Acta Crystallogr Sect E Struct Rep Online. 2012 Mar 31;68(Pt 4):o1228. doi: 10.1107/S1600536812012639 (PMC3344160; doi:10.1107/S1600536812012639)
Supplement: Supplementary file 1 [file e-68-o1228-sup1.cif]

##############################################################################
#                                                                            #
# This CIF contains the data in a paper accepted for publication in          #
# Acta Crystallographica Section E. It conforms to the requirements of       #
# Notes for Authors for Acta Crystallographica Section E, and has been       #
# peer reviewed under the auspices of the IUCr Commission on Journals.       #
#                                                                            #
# Full details of the Crystallographic Information File format               #
# are given in the paper "The Crystallographic Information File (CIF):       #
# a New Standard Archive File for Crystallography" by S. R. Hall, F. H.      #
# Allen and I. D. Brown [Acta Cryst. (1991), A47, 655-685].                  #
#                                                                            #
# The current version of the core CIF dictionary is obtainable from          #
# ftp://ftp.iucr.org/pub/cif_core.dic.                                       #
#                                                                            #
# Software is freely available for graphical display of the structure(s)     #
# in this CIF. For information consult the CIF software page                 #
# http://www.iucr.org/resources/cif/software.                                #
#                                                                            #
# This file may be used for bona fide research purposes within the           #
# scientific community so long as proper attribution is given to the journal # 
# article from which it was obtained.                                        #
#                                                                            #
##############################################################################
data_global
_audit_creation_method     'form.cif (version 2.0)'
_journal_data_validation_number     ?
_journal_date_recd_electronic     2012-03-01
_journal_date_accepted     2012-03-23
_journal_name_full     'Acta Crystallographica, Section E'
_journal_year     2012
_journal_volume     68
_journal_issue      4
_journal_page_first     o1228
_journal_page_last     o1228
_journal_paper_category     QO
_journal_paper_doi     10.1107/S1600536812012639
_journal_coeditor_code     RZ2718
_publ_contact_author_name     'Ibrahim Abdul Razak'
_publ_contact_author_address
;
      School of Physics
      Universiti Sains Malaysia
      11800 USM, Penang
      MALAYSIA
;
_publ_contact_author_email     'arazaki@usm.my'
_publ_contact_author_fax     '604 6579150'
_publ_contact_author_phone     '604 6533438'
_publ_section_title
;\
1-(5-Benzylsulfanyl-2,2-dimethyl-2,3-dihydro-1,3,4-thiadiazol-3-yl)-2,2-\
dimethylpropan-1-one
;
loop_
    _publ_author_name
    _publ_author_footnote
    _publ_author_address
    'Mohd Sukeri Mohd Yusof' ?
;
Department of Chemical Sciences
Faculty of Science and Technology
Universiti Malaysia Terengganu
Mengabang Telipot
21030 Kuala Terengganu
Malaysia
;
    'Fatimah Abdul Mutalib' ?
;
Department of Chemical Sciences
Faculty of Science and Technology
Universiti Malaysia Terengganu
Mengabang Telipot
21030 Kuala Terengganu
Malaysia
;
    'Suhana Arshad' ?
;
School of Physics
Universiti Sains Malaysia
11800 USM, Penang
Malaysia
;
    'Ibrahim Abdul Razak'
;
Thomson Reuters ResearcherID: A-5599-2009.
;
;
School of Physics
Universiti Sains Malaysia
11800 USM, Penang
Malaysia
;
data_I
_audit_creation_method     SHELXL-97
_chemical_name_systematic
;
1-(5-Benzylsulfanyl-2,2-dimethyl-2,3-dihydro-1,3,4-thiadiazol-3-yl)-
2,2-dimethylpropan-1-one
;
_chemical_name_common     ?
_chemical_formula_moiety     'C16 H22 N2 O S2'
_chemical_formula_sum     'C16 H22 N2 O S2'
_chemical_formula_iupac     'C16 H22 N2 O S2'
_chemical_formula_weight     322.48
_chemical_melting_point     ?
_symmetry_cell_setting     monoclinic
_symmetry_space_group_name_H-M     'P 21/c'
_symmetry_space_group_name_Hall     '-P 2ybc'
loop_
    _symmetry_equiv_pos_as_xyz
    'x, y, z'
    '-x, y+1/2, -z+1/2'
    '-x, -y, -z'
    'x, -y-1/2, z-1/2'
_cell_length_a     16.6174(2)
_cell_length_b     10.51780(10)
_cell_length_c     9.67580(10)
_cell_angle_alpha     90.00
_cell_angle_beta     96.3450(10)
_cell_angle_gamma     90.00
_cell_volume     1680.76(3)
_cell_formula_units_Z     4
_cell_measurement_reflns_used     6904
_cell_measurement_theta_min     2.87
_cell_measurement_theta_max     32.33
_cell_measurement_temperature     100.0(10)
_exptl_crystal_description     'block'
_exptl_crystal_colour     'colourless'
_exptl_crystal_size_max     0.26
_exptl_crystal_size_mid     0.19
_exptl_crystal_size_min     0.12
_exptl_crystal_density_diffrn     1.274
_exptl_crystal_density_meas     ?
_exptl_crystal_density_method     'not measured'
_exptl_crystal_F_000     688
_exptl_absorpt_coefficient_mu     0.317
_exptl_absorpt_correction_type     multi-scan
_exptl_absorpt_process_details     '(SADABS; Bruker, 2009)'
_exptl_absorpt_correction_T_min     0.9220
_exptl_absorpt_correction_T_max     0.9620
_exptl_special_details
;
The crystal was placed in the cold stream of an Oxford Cryosystems Cobra
open-flow nitrogen cryostat (Cosier & Glazer, 1986) operating at 100.0 (1) K.
;
_diffrn_ambient_temperature     100.0(10)
_diffrn_radiation_type     MoK\a
_diffrn_radiation_wavelength     0.71073
_diffrn_radiation_source     'fine-focus sealed tube'
_diffrn_radiation_monochromator     graphite
_diffrn_measurement_device_type
;
Bruker SMART APEXII CCD area-detector
;
_diffrn_measurement_method     '\f and \w scans'
_diffrn_detector_area_resol_mean     ?
_diffrn_reflns_number     22216
_diffrn_reflns_av_R_equivalents     0.0325
_diffrn_reflns_av_sigmaI/netI     0.0380
_diffrn_reflns_theta_min     2.30
_diffrn_reflns_theta_max     32.42
_diffrn_reflns_theta_full     32.42
_diffrn_measured_fraction_theta_max     0.987
_diffrn_measured_fraction_theta_full     0.987
_diffrn_reflns_limit_h_min     -25
_diffrn_reflns_limit_h_max     13
_diffrn_reflns_limit_k_min     -15
_diffrn_reflns_limit_k_max     15
_diffrn_reflns_limit_l_min     -12
_diffrn_reflns_limit_l_max     14
_refine_special_details
;
Refinement of <i>F</i>^2^ against ALL reflections. The weighted <i>R</i>-factor
<i>wR</i> and goodness of fit <i>S</i> are based on <i>F</i>^2^, conventional
<i>R</i>-factors <i>R</i> are based on <i>F</i>, with <i>F</i> set to zero for
negative <i>F</i>^2^. The threshold expression of <i>F</i>^2^ >
\s(<i>F</i>^2^) is used only for calculating <i>R</i>-factors(gt) <i>etc</i>.
and is not relevant to the choice of reflections for refinement.
<i>R</i>-factors based on <i>F</i>^2^ are statistically about twice as large
as those based on <i>F</i>, and <i>R</i>- factors based on ALL data will be
even larger.
;
_reflns_number_total     5972
_reflns_number_gt     4678
_reflns_threshold_expression     I>2\s(I)
_refine_ls_structure_factor_coef     Fsqd
_refine_ls_matrix_type     full
_refine_ls_R_factor_all     0.0555
_refine_ls_R_factor_gt     0.0392
_refine_ls_wR_factor_gt     0.0838
_refine_ls_wR_factor_ref     0.0915
_refine_ls_goodness_of_fit_ref     1.024
_refine_ls_restrained_S_all     1.024
_refine_ls_number_reflns     5972
_refine_ls_number_parameters     225
_refine_ls_number_restraints     0
_refine_ls_hydrogen_treatment     constr
_refine_ls_weighting_scheme     calc
_refine_ls_weighting_details
         'calc w=1/[\s^2^(Fo^2^)+(0.0355P)^2^+0.5012P] where P=(Fo^2^+2Fc^2^)/3'
_atom_sites_solution_hydrogens     geom
_atom_sites_solution_primary     direct
_atom_sites_solution_secondary     difmap
_refine_ls_shift/su_max     0.001
_refine_ls_shift/su_mean     0.000
_refine_diff_density_max     0.380
_refine_diff_density_min     -0.253
_refine_ls_extinction_method     none
_refine_ls_extinction_coef     ?
loop_
    _atom_type_symbol
    _atom_type_description
    _atom_type_scat_dispersion_real
    _atom_type_scat_dispersion_imag
    _atom_type_scat_source
    'C' 'C' 0.0033 0.0016
                         'International Tables Vol C Tables 4.2.6.8 and 6.1.1.4'
    'H' 'H' 0.0000 0.0000
                         'International Tables Vol C Tables 4.2.6.8 and 6.1.1.4'
    'N' 'N' 0.0061 0.0033
                         'International Tables Vol C Tables 4.2.6.8 and 6.1.1.4'
    'O' 'O' 0.0106 0.0060
                         'International Tables Vol C Tables 4.2.6.8 and 6.1.1.4'
    'S' 'S' 0.1246 0.1234
                         'International Tables Vol C Tables 4.2.6.8 and 6.1.1.4'
_computing_data_collection     'APEX2 (Bruker, 2009)'
_computing_cell_refinement     'SAINT (Bruker, 2009)'
_computing_data_reduction     'SAINT (Bruker, 2009)'
_computing_structure_solution     'SHELXTL (Sheldrick, 2008)'
_computing_structure_refinement     'SHELXTL (Sheldrick, 2008)'
_computing_molecular_graphics     'SHELXTL (Sheldrick, 2008)'
_computing_publication_material
                             'SHELXTL (Sheldrick, 2008) and PLATON (Spek, 2009)'
loop_
    _atom_site_type_symbol
    _atom_site_label
    _atom_site_fract_x
    _atom_site_fract_y
    _atom_site_fract_z
    _atom_site_U_iso_or_equiv
    _atom_site_adp_type
    _atom_site_calc_flag
    _atom_site_refinement_flags
    _atom_site_occupancy
    _atom_site_symmetry_multiplicity
    _atom_site_disorder_assembly
    _atom_site_disorder_group
    S S1 0.36774(15) 0.26997(19) 0.2500(3) 0.0233(4) Uani d P 0.641(11) 1 A 1
    S S1X 0.3827(2) 0.28188(18) 0.2089(6) 0.0216(6) Uani d P 0.359(11) 1 A 2
    S S2 0.214397(18) 0.34659(3) 0.07503(3) 0.01843(7) Uani d . 1 1 A .
    O O1 0.41502(5) -0.14077(8) 0.14798(9) 0.02125(18) Uani d . 1 1 A .
    N N1 0.28175(6) 0.11644(9) 0.08318(10) 0.01500(18) Uani d . 1 1 A .
    N N2 0.34822(6) 0.04481(9) 0.13754(10) 0.01761(19) Uani d . 1 1 A .
    C C1 0.09412(8) 0.41815(12) -0.21819(12) 0.0227(2) Uani d . 1 1 . .
    H H1A 0.1467 0.4243 -0.2475 0.027 Uiso calc R 1 1 . .
    C C2 0.03192(8) 0.49319(13) -0.28083(14) 0.0279(3) Uani d . 1 1 . .
    H H2A 0.0420 0.5505 -0.3528 0.033 Uiso calc R 1 1 . .
    C C3 -0.04488(8) 0.48490(12) -0.23872(14) 0.0250(3) Uani d . 1 1 . .
    H H3A -0.0875 0.5360 -0.2822 0.030 Uiso calc R 1 1 . .
    C C4 -0.05940(7) 0.40174(11) -0.13292(13) 0.0223(2) Uani d . 1 1 . .
    H H4A -0.1120 0.3961 -0.1036 0.027 Uiso calc R 1 1 . .
    C C5 0.00308(7) 0.32658(11) -0.06983(12) 0.0193(2) Uani d . 1 1 . .
    H H5A -0.0070 0.2701 0.0029 0.023 Uiso calc R 1 1 . .
    C C6 0.08002(7) 0.33358(10) -0.11244(11) 0.0166(2) Uani d . 1 1 . .
    C C7 0.14763(7) 0.25122(11) -0.04636(12) 0.0183(2) Uani d . 1 1 . .
    H H7A 0.1786 0.2155 -0.1190 0.022 Uiso calc R 1 1 . .
    H H7B 0.1250 0.1798 0.0036 0.022 Uiso calc R 1 1 . .
    C C8 0.28772(7) 0.23196(10) 0.12453(11) 0.0161(2) Uani d . 1 1 . .
    C C9 0.41461(7) 0.11385(10) 0.22346(11) 0.0159(2) Uani d . 1 1 . .
    C C10 0.4419(3) 0.0577(4) 0.3624(4) 0.0267(7) Uani d P 0.641(11) 1 A 1
    H H10A 0.4695 -0.0232 0.3500 0.040 Uiso calc PR 0.641(11) 1 A 1
    H H10B 0.3949 0.0431 0.4131 0.040 Uiso calc PR 0.641(11) 1 A 1
    H H10C 0.4794 0.1165 0.4153 0.040 Uiso calc PR 0.641(11) 1 A 1
    C C10X 0.4118(6) 0.0686(8) 0.3771(8) 0.0296(14) Uani d P 0.359(11) 1 A 2
    H H10D 0.4294 -0.0202 0.3860 0.044 Uiso calc PR 0.359(11) 1 A 2
    H H10E 0.3563 0.0760 0.4016 0.044 Uiso calc PR 0.359(11) 1 A 2
    H H10F 0.4479 0.1218 0.4397 0.044 Uiso calc PR 0.359(11) 1 A 2
    C C11 0.4847(2) 0.1317(4) 0.1339(4) 0.0252(7) Uani d P 0.641(11) 1 A 1
    H H11A 0.5099 0.0491 0.1195 0.038 Uiso calc PR 0.641(11) 1 A 1
    H H11B 0.5251 0.1892 0.1814 0.038 Uiso calc PR 0.641(11) 1 A 1
    H H11C 0.4639 0.1680 0.0438 0.038 Uiso calc PR 0.641(11) 1 A 1
    C C11X 0.4988(4) 0.1030(7) 0.1826(10) 0.0275(14) Uani d P 0.359(11) 1 A 2
    H H11D 0.5184 0.0158 0.1986 0.041 Uiso calc PR 0.359(11) 1 A 2
    H H11E 0.5346 0.1620 0.2385 0.041 Uiso calc PR 0.359(11) 1 A 2
    H H11F 0.4983 0.1242 0.0839 0.041 Uiso calc PR 0.359(11) 1 A 2
    C C12 0.35519(7) -0.08096(10) 0.10018(11) 0.0146(2) Uani d . 1 1 . .
    C C13 0.28826(7) -0.14282(10) -0.00111(11) 0.0147(2) Uani d . 1 1 A .
    C C14 0.28175(7) -0.07640(11) -0.14377(11) 0.0178(2) Uani d . 1 1 . .
    H H14A 0.3346 -0.0783 -0.1799 0.027 Uiso calc R 1 1 A .
    H H14B 0.2648 0.0120 -0.1336 0.027 Uiso calc R 1 1 . .
    H H14C 0.2417 -0.1207 -0.2086 0.027 Uiso calc R 1 1 . .
    C C15 0.20567(7) -0.14025(11) 0.05629(12) 0.0202(2) Uani d . 1 1 . .
    H H15A 0.1667 -0.1908 -0.0041 0.030 Uiso calc R 1 1 A .
    H H15B 0.1865 -0.0523 0.0592 0.030 Uiso calc R 1 1 . .
    H H15C 0.2112 -0.1760 0.1504 0.030 Uiso calc R 1 1 . .
    C C16 0.31270(8) -0.28173(10) -0.02075(13) 0.0210(2) Uani d . 1 1 . .
    H H16A 0.3649 -0.2846 -0.0588 0.031 Uiso calc R 1 1 A .
    H H16B 0.2715 -0.3239 -0.0852 0.031 Uiso calc R 1 1 . .
    H H16C 0.3173 -0.3255 0.0692 0.031 Uiso calc R 1 1 . .
loop_
    _atom_site_aniso_label
    _atom_site_aniso_U_11
    _atom_site_aniso_U_22
    _atom_site_aniso_U_33
    _atom_site_aniso_U_12
    _atom_site_aniso_U_13
    _atom_site_aniso_U_23
    S1 0.0205(5) 0.0179(4) 0.0287(7) 0.0056(3) -0.0097(5) -0.0087(4)
    S1X 0.0196(8) 0.0125(4) 0.0302(13) -0.0001(4) -0.0078(8) -0.0024(6)
    S2 0.01715(14) 0.01447(12) 0.02242(14) 0.00448(10) -0.00341(11) -0.00322(10)
    O1 0.0199(4) 0.0168(4) 0.0253(4) 0.0047(3) -0.0053(3) -0.0004(3)
    N1 0.0120(4) 0.0150(4) 0.0175(4) 0.0024(3) -0.0007(3) 0.0005(3)
    N2 0.0152(5) 0.0142(4) 0.0215(5) 0.0033(3) -0.0065(4) -0.0029(3)
    C1 0.0196(6) 0.0273(6) 0.0219(6) 0.0068(5) 0.0048(5) 0.0048(5)
    C2 0.0276(7) 0.0321(7) 0.0243(6) 0.0092(5) 0.0042(5) 0.0108(5)
    C3 0.0204(6) 0.0257(6) 0.0277(6) 0.0078(5) -0.0030(5) 0.0033(5)
    C4 0.0147(5) 0.0203(5) 0.0314(6) 0.0012(4) 0.0002(5) -0.0008(5)
    C5 0.0177(6) 0.0171(5) 0.0227(5) -0.0007(4) 0.0003(4) 0.0007(4)
    C6 0.0167(5) 0.0152(5) 0.0168(5) 0.0029(4) -0.0024(4) -0.0018(4)
    C7 0.0169(5) 0.0163(5) 0.0204(5) 0.0027(4) -0.0037(4) -0.0021(4)
    C8 0.0149(5) 0.0157(5) 0.0171(5) 0.0023(4) -0.0013(4) -0.0013(4)
    C9 0.0143(5) 0.0144(4) 0.0180(5) 0.0018(4) -0.0029(4) -0.0025(4)
    C10 0.037(2) 0.0245(11) 0.0163(13) -0.0004(14) -0.0060(14) -0.0003(9)
    C10X 0.043(4) 0.025(2) 0.020(2) -0.009(3) 0.001(3) 0.0002(17)
    C11 0.0236(14) 0.0246(14) 0.0280(16) -0.0058(10) 0.0061(12) -0.0046(11)
    C11X 0.020(2) 0.024(2) 0.040(4) -0.0046(18) 0.007(2) -0.010(2)
    C12 0.0162(5) 0.0134(4) 0.0142(5) 0.0011(4) 0.0018(4) 0.0008(4)
    C13 0.0153(5) 0.0136(4) 0.0149(5) -0.0005(4) 0.0007(4) -0.0004(4)
    C14 0.0199(6) 0.0182(5) 0.0147(5) -0.0004(4) -0.0004(4) -0.0001(4)
    C15 0.0178(6) 0.0202(5) 0.0229(5) -0.0037(4) 0.0043(5) -0.0005(4)
    C16 0.0258(6) 0.0142(5) 0.0223(5) 0.0004(4) -0.0004(5) -0.0015(4)
_geom_special_details
;
All e.s.d.'s (except the e.s.d. in the dihedral angle between two l.s. planes)
are estimated using the full covariance matrix. The cell e.s.d.'s are taken
into account individually in the estimation of e.s.d.'s in distances, angles
and torsion angles; correlations between e.s.d.'s in cell parameters are only
used when they are defined by crystal symmetry. An approximate (isotropic)
treatment of cell e.s.d.'s is used for estimating e.s.d.'s involving l.s.
planes.
;
loop_
    _geom_bond_atom_site_label_1
    _geom_bond_atom_site_label_2
    _geom_bond_site_symmetry_2
    _geom_bond_distance
    _geom_bond_publ_flag
    S1 C8 . 1.7448(16) ?
    S1 C9 . 1.8473(15) ?
    S1X C8 . 1.774(2) ?
    S1X C9 . 1.846(2) ?
    S2 C8 . 1.7432(11) ?
    S2 C7 . 1.8245(12) ?
    O1 C12 . 1.2233(13) ?
    N1 C8 . 1.2795(14) ?
    N1 N2 . 1.3913(13) ?
    N2 C12 . 1.3796(14) ?
    N2 C9 . 1.4942(14) ?
    C1 C2 . 1.3857(17) ?
    C1 C6 . 1.3950(16) ?
    C1 H1A . 0.9500 ?
    C2 C3 . 1.3847(18) ?
    C2 H2A . 0.9500 ?
    C3 C4 . 1.3878(18) ?
    C3 H3A . 0.9500 ?
    C4 C5 . 1.3912(17) ?
    C4 H4A . 0.9500 ?
    C5 C6 . 1.3880(16) ?
    C5 H5A . 0.9500 ?
    C6 C7 . 1.5042(16) ?
    C7 H7A . 0.9900 ?
    C7 H7B . 0.9900 ?
    C9 C10 . 1.492(4) ?
    C9 C11X . 1.499(6) ?
    C9 C11 . 1.539(3) ?
    C9 C10X . 1.566(8) ?
    C10 H10A . 0.9800 ?
    C10 H10B . 0.9800 ?
    C10 H10C . 0.9800 ?
    C10X H10D . 0.9800 ?
    C10X H10E . 0.9800 ?
    C10X H10F . 0.9800 ?
    C11 H11A . 0.9800 ?
    C11 H11B . 0.9800 ?
    C11 H11C . 0.9800 ?
    C11X H11D . 0.9800 ?
    C11X H11E . 0.9800 ?
    C11X H11F . 0.9800 ?
    C12 C13 . 1.5428(15) ?
    C13 C16 . 1.5339(15) ?
    C13 C15 . 1.5365(16) ?
    C13 C14 . 1.5401(15) ?
    C14 H14A . 0.9800 ?
    C14 H14B . 0.9800 ?
    C14 H14C . 0.9800 ?
    C15 H15A . 0.9800 ?
    C15 H15B . 0.9800 ?
    C15 H15C . 0.9800 ?
    C16 H16A . 0.9800 ?
    C16 H16B . 0.9800 ?
    C16 H16C . 0.9800 ?
loop_
    _geom_angle_atom_site_label_1
    _geom_angle_atom_site_label_2
    _geom_angle_atom_site_label_3
    _geom_angle_site_symmetry_1
    _geom_angle_site_symmetry_3
    _geom_angle
    _geom_angle_publ_flag
    C8 S1 C9 . . 90.02(7) ?
    C8 S1X C9 . . 89.16(10) ?
    C8 S2 C7 . . 98.83(5) ?
    C8 N1 N2 . . 111.41(9) ?
    C12 N2 N1 . . 120.42(9) ?
    C12 N2 C9 . . 122.25(9) ?
    N1 N2 C9 . . 116.98(8) ?
    C2 C1 C6 . . 120.42(12) ?
    C2 C1 H1A . . 119.8 ?
    C6 C1 H1A . . 119.8 ?
    C3 C2 C1 . . 120.18(12) ?
    C3 C2 H2A . . 119.9 ?
    C1 C2 H2A . . 119.9 ?
    C2 C3 C4 . . 119.85(11) ?
    C2 C3 H3A . . 120.1 ?
    C4 C3 H3A . . 120.1 ?
    C3 C4 C5 . . 119.98(12) ?
    C3 C4 H4A . . 120.0 ?
    C5 C4 H4A . . 120.0 ?
    C6 C5 C4 . . 120.45(11) ?
    C6 C5 H5A . . 119.8 ?
    C4 C5 H5A . . 119.8 ?
    C5 C6 C1 . . 119.12(11) ?
    C5 C6 C7 . . 120.83(10) ?
    C1 C6 C7 . . 120.06(11) ?
    C6 C7 S2 . . 109.24(8) ?
    C6 C7 H7A . . 109.8 ?
    S2 C7 H7A . . 109.8 ?
    C6 C7 H7B . . 109.8 ?
    S2 C7 H7B . . 109.8 ?
    H7A C7 H7B . . 108.3 ?
    N1 C8 S2 . . 122.90(9) ?
    N1 C8 S1 . . 117.51(10) ?
    S2 C8 S1 . . 119.24(7) ?
    N1 C8 S1X . . 117.33(12) ?
    S2 C8 S1X . . 118.74(9) ?
    C10 C9 N2 . . 116.2(2) ?
    C10 C9 C11X . . 90.4(3) ?
    N2 C9 C11X . . 118.0(3) ?
    C10 C9 C11 . . 112.43(18) ?
    N2 C9 C11 . . 107.73(16) ?
    N2 C9 C10X . . 106.4(3) ?
    C11X C9 C10X . . 110.7(3) ?
    N2 C9 S1X . . 103.56(9) ?
    C11X C9 S1X . . 108.7(2) ?
    C10X C9 S1X . . 109.0(3) ?
    C10 C9 S1 . . 108.51(15) ?
    N2 C9 S1 . . 102.27(8) ?
    C11X C9 S1 . . 121.6(2) ?
    C11 C9 S1 . . 109.09(13) ?
    C10X C9 S1 . . 94.7(3) ?
    C9 C10 H10A . . 109.5 ?
    C9 C10 H10B . . 109.5 ?
    C9 C10 H10C . . 109.5 ?
    C9 C10X H10D . . 109.5 ?
    C9 C10X H10E . . 109.5 ?
    H10D C10X H10E . . 109.5 ?
    C9 C10X H10F . . 109.5 ?
    H10D C10X H10F . . 109.5 ?
    H10E C10X H10F . . 109.5 ?
    C9 C11 H11A . . 109.5 ?
    C9 C11 H11B . . 109.5 ?
    C9 C11 H11C . . 109.5 ?
    C9 C11X H11D . . 109.5 ?
    C9 C11X H11E . . 109.5 ?
    H11D C11X H11E . . 109.5 ?
    C9 C11X H11F . . 109.5 ?
    H11D C11X H11F . . 109.5 ?
    H11E C11X H11F . . 109.5 ?
    O1 C12 N2 . . 118.84(10) ?
    O1 C12 C13 . . 121.47(9) ?
    N2 C12 C13 . . 119.69(9) ?
    C16 C13 C15 . . 108.72(9) ?
    C16 C13 C14 . . 108.32(9) ?
    C15 C13 C14 . . 109.81(9) ?
    C16 C13 C12 . . 107.35(9) ?
    C15 C13 C12 . . 111.90(9) ?
    C14 C13 C12 . . 110.64(9) ?
    C13 C14 H14A . . 109.5 ?
    C13 C14 H14B . . 109.5 ?
    H14A C14 H14B . . 109.5 ?
    C13 C14 H14C . . 109.5 ?
    H14A C14 H14C . . 109.5 ?
    H14B C14 H14C . . 109.5 ?
    C13 C15 H15A . . 109.5 ?
    C13 C15 H15B . . 109.5 ?
    H15A C15 H15B . . 109.5 ?
    C13 C15 H15C . . 109.5 ?
    H15A C15 H15C . . 109.5 ?
    H15B C15 H15C . . 109.5 ?
    C13 C16 H16A . . 109.5 ?
    C13 C16 H16B . . 109.5 ?
    H16A C16 H16B . . 109.5 ?
    C13 C16 H16C . . 109.5 ?
    H16A C16 H16C . . 109.5 ?
    H16B C16 H16C . . 109.5 ?
loop_
    _geom_torsion_atom_site_label_1
    _geom_torsion_atom_site_label_2
    _geom_torsion_atom_site_label_3
    _geom_torsion_atom_site_label_4
    _geom_torsion_site_symmetry_1
    _geom_torsion_site_symmetry_2
    _geom_torsion_site_symmetry_3
    _geom_torsion_site_symmetry_4
    _geom_torsion
    _geom_torsion_publ_flag
    C8 N1 N2 C12 . . . . -176.95(10) ?
    C8 N1 N2 C9 . . . . -3.69(13) ?
    C6 C1 C2 C3 . . . . 0.1(2) ?
    C1 C2 C3 C4 . . . . 0.4(2) ?
    C2 C3 C4 C5 . . . . -0.26(19) ?
    C3 C4 C5 C6 . . . . -0.34(18) ?
    C4 C5 C6 C1 . . . . 0.79(17) ?
    C4 C5 C6 C7 . . . . -179.04(11) ?
    C2 C1 C6 C5 . . . . -0.66(18) ?
    C2 C1 C6 C7 . . . . 179.17(12) ?
    C5 C6 C7 S2 . . . . -103.10(11) ?
    C1 C6 C7 S2 . . . . 77.07(12) ?
    C8 S2 C7 C6 . . . . -176.36(8) ?
    N2 N1 C8 S2 . . . . 179.94(8) ?
    N2 N1 C8 S1 . . . . -7.0(2) ?
    N2 N1 C8 S1X . . . . 11.7(3) ?
    C7 S2 C8 N1 . . . . -4.34(11) ?
    C7 S2 C8 S1 . . . . -177.32(18) ?
    C7 S2 C8 S1X . . . . 163.8(3) ?
    C9 S1 C8 N1 . . . . 11.8(2) ?
    C9 S1 C8 S2 . . . . -174.86(9) ?
    C9 S1 C8 S1X . . . . -81.9(3) ?
    C9 S1X C8 N1 . . . . -12.7(3) ?
    C9 S1X C8 S2 . . . . 178.57(12) ?
    C9 S1X C8 S1 . . . . 82.3(3) ?
    C12 N2 C9 C10 . . . . -57.8(3) ?
    N1 N2 C9 C10 . . . . 129.1(2) ?
    C12 N2 C9 C11X . . . . 48.0(5) ?
    N1 N2 C9 C11X . . . . -125.2(4) ?
    C12 N2 C9 C11 . . . . 69.4(2) ?
    N1 N2 C9 C11 . . . . -103.8(2) ?
    C12 N2 C9 C10X . . . . -77.1(4) ?
    N1 N2 C9 C10X . . . . 109.8(4) ?
    C12 N2 C9 S1X . . . . 168.1(2) ?
    N1 N2 C9 S1X . . . . -5.0(3) ?
    C12 N2 C9 S1 . . . . -175.75(17) ?
    N1 N2 C9 S1 . . . . 11.12(18) ?
    C8 S1X C9 C10 . . . . -123.1(4) ?
    C8 S1X C9 N2 . . . . 8.7(3) ?
    C8 S1X C9 C11X . . . . 135.0(5) ?
    C8 S1X C9 C11 . . . . 118.0(4) ?
    C8 S1X C9 C10X . . . . -104.3(5) ?
    C8 S1X C9 S1 . . . . -78.5(3) ?
    C8 S1 C9 C10 . . . . -134.8(3) ?
    C8 S1 C9 N2 . . . . -11.51(19) ?
    C8 S1 C9 C11X . . . . 122.7(5) ?
    C8 S1 C9 C11 . . . . 102.4(3) ?
    C8 S1 C9 C10X . . . . -119.5(4) ?
    C8 S1 C9 S1X . . . . 84.9(3) ?
    N1 N2 C12 O1 . . . . 178.79(10) ?
    C9 N2 C12 O1 . . . . 5.89(16) ?
    N1 N2 C12 C13 . . . . -0.76(15) ?
    C9 N2 C12 C13 . . . . -173.67(9) ?
    O1 C12 C13 C16 . . . . 1.05(14) ?
    N2 C12 C13 C16 . . . . -179.41(10) ?
    O1 C12 C13 C15 . . . . 120.25(11) ?
    N2 C12 C13 C15 . . . . -60.21(13) ?
    O1 C12 C13 C14 . . . . -116.95(11) ?
    N2 C12 C13 C14 . . . . 62.59(13) ?
loop_
    _geom_hbond_atom_site_label_D
    _geom_hbond_atom_site_label_H
    _geom_hbond_atom_site_label_A
    _geom_hbond_site_symmetry_A
    _geom_hbond_distance_DH
    _geom_hbond_distance_HA
    _geom_hbond_distance_DA
    _geom_hbond_angle_DHA
    _geom_hbond_publ_flag
    C14 H14B N1 . 0.9800 2.3600 2.9893(15) 122.00 yes
    C15 H15B N1 . 0.9800 2.3700 2.9803(15) 120.00 yes
    C11 H11B O1 2_655 0.9800 2.5600 3.490(4) 159.00 yes
_iucr_refine_instructions_details
;
TITL f12a_0m in P2(1)/c (100K)
CELL 0.71073  16.6174  10.5178   9.6758  90.000  96.345  90.000
ZERR    4.00   0.0002   0.0001   0.0001   0.000   0.001   0.000
LATT  1
SYMM -X, 0.5+Y, 0.5-Z
SFAC C H N O S
UNIT 64 88 8 4 8
TEMP -173.000
SIZE 0.123 0.19 0.26
L.S. 10
BOND $H
FMAP 2 3 60
PLAN 20
ACTA
CONF
WGHT      0.0355      0.5012
FVAR       0.58427   0.64135
PART   1
S1    5    0.367742    0.269974    0.249951    21.00000    0.02053    0.01791 =
         0.02867   -0.00868   -0.00968    0.00560
PART   2
S1X   5    0.382682    0.281876    0.208854   -21.00000    0.01958    0.01249 =
         0.03023   -0.00241   -0.00782   -0.00010
PART   0
S2    5    0.214397    0.346587    0.075029    11.00000    0.01715    0.01447 =
         0.02242   -0.00322   -0.00341    0.00448
O1    4    0.415024   -0.140775    0.147979    11.00000    0.01992    0.01681 =
         0.02528   -0.00044   -0.00535    0.00469
N1    3    0.281755    0.116443    0.083180    11.00000    0.01199    0.01498 =
         0.01750    0.00049   -0.00068    0.00239
N2    3    0.348223    0.044814    0.137543    11.00000    0.01524    0.01416 =
         0.02153   -0.00292   -0.00651    0.00332
C1    1    0.094120    0.418149   -0.218192    11.00000    0.01957    0.02731 =
         0.02186    0.00478    0.00478    0.00676
AFIX  43
H1A   2    0.146700    0.424329   -0.247455    11.00000   -1.20000
AFIX   0
C2    1    0.031920    0.493191   -0.280826    11.00000    0.02762    0.03211 =
         0.02431    0.01078    0.00422    0.00918
AFIX  43
H2A   2    0.041998    0.550479   -0.352846    11.00000   -1.20000
AFIX   0
C3    1   -0.044883    0.484903   -0.238725    11.00000    0.02036    0.02568 =
         0.02772    0.00330   -0.00300    0.00785
AFIX  43
H3A   2   -0.087541    0.536031   -0.282168    11.00000   -1.20000
AFIX   0
C4    1   -0.059403    0.401736   -0.132921    11.00000    0.01473    0.02029 =
         0.03135   -0.00079    0.00020    0.00115
AFIX  43
H4A   2   -0.111990    0.396129   -0.103587    11.00000   -1.20000
AFIX   0
C5    1    0.003079    0.326581   -0.069830    11.00000    0.01766    0.01709 =
         0.02272    0.00071    0.00026   -0.00067
AFIX  43
H5A   2   -0.006984    0.270081    0.002911    11.00000   -1.20000
AFIX   0
C6    1    0.080018    0.333585   -0.112437    11.00000    0.01673    0.01520 =
         0.01682   -0.00177   -0.00238    0.00286
C7    1    0.147625    0.251220   -0.046362    11.00000    0.01690    0.01632 =
         0.02039   -0.00212   -0.00372    0.00275
AFIX  23
H7A   2    0.178579    0.215463   -0.119014    11.00000   -1.20000
H7B   2    0.125035    0.179758    0.003643    11.00000   -1.20000
AFIX   0
C8    1    0.287723    0.231956    0.124525    11.00000    0.01489    0.01566 =
         0.01713   -0.00134   -0.00135    0.00229
C9    1    0.414607    0.113853    0.223458    11.00000    0.01433    0.01436 =
         0.01803   -0.00250   -0.00295    0.00183
PART   1
C10   1    0.441925    0.057737    0.362394    21.00000    0.03714    0.02454 =
         0.01634   -0.00034   -0.00600   -0.00035
AFIX 137
H10A  2    0.469450   -0.023207    0.350040    21.00000   -1.50000
H10B  2    0.394887    0.043085    0.413121    21.00000   -1.50000
H10C  2    0.479376    0.116480    0.415267    21.00000   -1.50000
AFIX   0
PART   2
C10X  1    0.411812    0.068637    0.377064   -21.00000    0.04324    0.02518 =
         0.01974    0.00016    0.00072   -0.00934
AFIX 137
H10D  2    0.429422   -0.020192    0.385998   -21.00000   -1.50000
H10E  2    0.356339    0.075967    0.401597   -21.00000   -1.50000
H10F  2    0.447926    0.121841    0.439720   -21.00000   -1.50000
AFIX   0
PART   1
C11   1    0.484740    0.131679    0.133922    21.00000    0.02359    0.02463 =
         0.02803   -0.00465    0.00609   -0.00581
AFIX 137
H11A  2    0.509880    0.049139    0.119539    21.00000   -1.50000
H11B  2    0.525135    0.189249    0.181438    21.00000   -1.50000
H11C  2    0.463879    0.168003    0.043757    21.00000   -1.50000
AFIX   0
PART   2
C11X  1    0.498756    0.103015    0.182595   -21.00000    0.01963    0.02389 =
         0.03975   -0.01014    0.00720   -0.00459
AFIX 137
H11D  2    0.518391    0.015823    0.198644   -21.00000   -1.50000
H11E  2    0.534564    0.161967    0.238547   -21.00000   -1.50000
H11F  2    0.498329    0.124171    0.083878   -21.00000   -1.50000
AFIX   0
PART   0
C12   1    0.355193   -0.080958    0.100185    11.00000    0.01618    0.01345 =
         0.01423    0.00084    0.00184    0.00110
C13   1    0.288256   -0.142816   -0.001113    11.00000    0.01535    0.01365 =
         0.01492   -0.00039    0.00066   -0.00046
C14   1    0.281745   -0.076404   -0.143771    11.00000    0.01990    0.01825 =
         0.01467   -0.00013   -0.00043   -0.00044
AFIX 137
H14A  2    0.334559   -0.078284   -0.179872    11.00000   -1.50000
H14B  2    0.264802    0.012043   -0.133635    11.00000   -1.50000
H14C  2    0.241732   -0.120713   -0.208583    11.00000   -1.50000
AFIX   0
C15   1    0.205675   -0.140248    0.056290    11.00000    0.01780    0.02021 =
         0.02291   -0.00048    0.00425   -0.00372
AFIX 137
H15A  2    0.166664   -0.190787   -0.004090    11.00000   -1.50000
H15B  2    0.186490   -0.052283    0.059197    11.00000   -1.50000
H15C  2    0.211199   -0.176037    0.150377    11.00000   -1.50000
AFIX   0
C16   1    0.312704   -0.281728   -0.020750    11.00000    0.02585    0.01418 =
         0.02229   -0.00148   -0.00036    0.00035
AFIX 137
H16A  2    0.364928   -0.284575   -0.058822    11.00000   -1.50000
H16B  2    0.271452   -0.323867   -0.085169    11.00000   -1.50000
H16C  2    0.317350   -0.325492    0.069196    11.00000   -1.50000
HKLF 4 1 0 0 1 0 -1 0 1 0 0
REM  f12a_0m in P2(1)/c (100K)
REM R1 =  0.0392 for   4678 Fo > 4sig(Fo)  and  0.0555 for all   5972 data
REM    225 parameters refined using      0 restraints
END
REM Highest difference peak  0.380,  deepest hole -0.253,  1-sigma level  0.056
Q1    1   0.3210 -0.1010  0.0453  11.00000  0.05    0.38
Q2    1   0.0624  0.4582 -0.2439  11.00000  0.05    0.37
Q3    1   0.2994 -0.2126 -0.0028  11.00000  0.05    0.35
Q4    1   0.1144  0.2932 -0.0790  11.00000  0.05    0.34
Q5    1  -0.0284  0.3631 -0.1053  11.00000  0.05    0.33
Q6    1  -0.0563  0.4578 -0.1757  11.00000  0.05    0.32
Q7    1   0.0847  0.3843 -0.1656  11.00000  0.05    0.31
Q8    1   0.4531  0.1194  0.1825  11.00000  0.05    0.30
Q9    1   0.3547 -0.0162  0.1213  11.00000  0.05    0.30
Q10   1   0.2542  0.2863  0.0997  11.00000  0.05    0.29
Q11   1   0.2420  0.3586  0.0043  11.00000  0.05    0.29
Q12   1   0.4227  0.0863  0.2933  11.00000  0.05    0.29
Q13   1  -0.0021  0.4763 -0.2570  11.00000  0.05    0.27
Q14   1   0.0364  0.3140 -0.1117  11.00000  0.05    0.27
Q15   1   0.3823  0.0780  0.1748  11.00000  0.05    0.27
Q16   1   0.2546 -0.1413  0.0367  11.00000  0.05    0.27
Q17   1   0.0426  0.3557 -0.0865  11.00000  0.05    0.26
Q18   1   0.2857 -0.1123 -0.0699  11.00000  0.05    0.26
Q19   1   0.2999  0.1783  0.0927  11.00000  0.05    0.25
Q20   1   0.3270  0.2576  0.1662  11.00000  0.05    0.24
;
