# Supplementary material for: 1-(5-Benzyl­sulfanyl-2,2-dimethyl-2,3-dihydro-1,3,4-thia­diazol-3-yl)-2,2-dimethyl­propan-1-one
Source: Acta Crystallogr Sect E Struct Rep Online. 2012 Mar 31;68(Pt 4):o1228. doi: 10.1107/S1600536812012639 (PMC3344160; doi:10.1107/S1600536812012639)
Supplement: Supplementary file 2 [file e-68-o1228-Isup2.hkl]

# 
# h,k,l, Fc-squared, Fo-squared, sigma(Fo-squared) and status flag 
# 
data_I
_shelx_title ' f12a_0m in P2(1)/c (100K)' 
_shelx_refln_list_code          4 
_shelx_F_calc_maximum      175.11 
_exptl_crystal_F_000       688.00 
_reflns_d_resolution_high  0.6629 
 
loop_ 
 _symmetry_equiv_pos_as_xyz 
 'x, y, z' 
 '-x, y+1/2, -z+1/2' 
 '-x, -y, -z' 
 'x, -y-1/2, z-1/2' 
 
_cell_length_a    16.6174 
_cell_length_b    10.5178 
_cell_length_c     9.6758 
_cell_angle_alpha  90.000 
_cell_angle_beta   96.345 
_cell_angle_gamma  90.000 
 
_shelx_F_squared_multiplier     1.000 
 
loop_ 
 _refln_index_h 
 _refln_index_k 
 _refln_index_l 
 _refln_F_squared_calc 
 _refln_F_squared_meas 
 _refln_F_squared_sigma 
 _refln_observed_status 
   2   0   0     1339.93     1379.17     11.53 o 
   3   0   0    11092.76    10698.05    185.26 o 
   4   0   0       24.07       30.21      2.59 o 
   5   0   0     1042.87     1063.89     15.53 o 
   6   0   0      334.38      342.27      9.69 o 
   7   0   0     1209.47     1175.82     19.03 o 
   8   0   0       39.16       52.56      3.98 o 
   9   0   0      511.29      590.66     11.52 o 
  10   0   0     1633.86     1671.07     22.40 o 
  11   0   0       38.61       44.38      4.41 o 
  12   0   0     2218.20     2230.73     31.82 o 
  13   0   0       76.63       90.65      8.88 o 
  14   0   0     6205.17     5803.37    109.06 o 
  15   0   0      103.90      128.89     16.55 o 
  16   0   0     1396.01     1258.56     45.80 o 
  17   0   0        5.98        5.90      7.06 o 
  18   0   0       15.06       16.67      8.84 o 
  19   0   0      543.82      533.98     32.85 o 
  20   0   0        0.36        2.24      8.05 o 
  21   0   0        0.44       -6.65      7.08 o 
  22   0   0       79.40       60.92     16.86 o 
  23   0   0        8.96        1.34      8.77 o 
  24   0   0      356.67      376.36     32.79 o 
   1   1   0     6428.75     6340.38     38.51 o 
   2   1   0      128.17      129.15      2.46 o 
   3   1   0     1563.26     1464.52      8.68 o 
   4   1   0     1273.00     1213.34      9.71 o 
   5   1   0      389.69      403.52      5.24 o 
   6   1   0     1450.74     1467.82     11.93 o 
   7   1   0     1699.67     1832.47     13.19 o 
   8   1   0      786.53      801.23      7.69 o 
   9   1   0      801.11      777.39      6.98 o 
  10   1   0      767.45      806.60      8.21 o 
  11   1   0      800.92      784.47     11.71 o 
  12   1   0        2.58        1.95      2.05 o 
  13   1   0      962.45     1000.22     21.29 o 
  14   1   0      853.60      866.38     16.70 o 
  15   1   0      849.52      803.35     24.38 o 
  16   1   0      128.94      137.71     12.67 o 
  17   1   0       14.25        8.98      5.10 o 
  18   1   0      418.77      426.37     20.15 o 
  19   1   0      140.72      147.70     14.65 o 
  20   1   0        0.58        0.45      5.21 o 
  21   1   0       69.69       83.28     12.67 o 
  22   1   0        2.25       -0.21      5.83 o 
  23   1   0       29.99       35.30      9.55 o 
  24   1   0        7.84       -0.85      6.35 o 
   0   2   0     2076.20     2167.92     23.09 o 
   1   2   0      889.93      927.12      7.71 o 
   2   2   0     6045.40     6036.13     33.93 o 
   3   2   0       89.21       85.36      3.38 o 
   4   2   0      929.89      942.07      8.86 o 
   5   2   0      809.97      802.11      6.55 o 
   6   2   0      374.86      394.13      4.87 o 
   7   2   0       34.86       60.49      2.47 o 
   8   2   0      847.56      853.20      8.64 o 
   9   2   0       38.70       45.83      2.47 o 
  10   2   0     1430.97     1553.30     13.73 o 
  11   2   0      121.12      121.08      6.11 o 
  12   2   0      499.20      528.02     12.17 o 
  13   2   0     2549.89     2561.48     67.44 o 
  14   2   0      577.10      517.03     13.09 o 
  15   2   0        0.61       -2.52      3.37 o 
  16   2   0      338.63      321.98     16.50 o 
  17   2   0      169.54      176.36     14.77 o 
  18   2   0        8.99        8.90      5.88 o 
  19   2   0      347.24      313.97     22.42 o 
  20   2   0      131.42      127.37     14.14 o 
  21   2   0        2.01        7.32      6.34 o 
  22   2   0        1.72       -5.07      5.07 o 
  23   2   0       55.44       51.89     11.57 o 
  24   2   0       99.56      100.69     15.24 o 
   1   3   0     1786.76     1786.57     10.47 o 
   2   3   0      181.30      161.51      3.61 o 
   3   3   0      106.90      102.55      3.05 o 
   4   3   0      430.50      489.07      6.73 o 
   5   3   0      995.94     1040.43     10.77 o 
   6   3   0     1480.09     1457.68     13.52 o 
   7   3   0       61.01       41.63      2.31 o 
   8   3   0     1065.16     1176.65     10.17 o 
   9   3   0     1162.48     1235.73     13.00 o 
  10   3   0     1823.98     1774.10     16.43 o 
  11   3   0       37.73       47.24      4.62 o 
  12   3   0        0.41        2.14      3.40 o 
  13   3   0     1706.83     1597.42     42.87 o 
  14   3   0       37.25       25.92      5.77 o 
  15   3   0       72.88       84.16      7.80 o 
  16   3   0       54.61       46.86      6.22 o 
  17   3   0      117.97      109.81      9.40 o 
  18   3   0        0.13        1.08      3.60 o 
  19   3   0        3.71       -3.28      3.45 o 
  20   3   0        0.63       -0.81      4.85 o 
  21   3   0        6.72        7.00     10.35 o 
  22   3   0      358.98      390.71     22.25 o 
  23   3   0       12.85       12.47      9.90 o 
  24   3   0       62.66       59.90     14.87 o 
   0   4   0     3217.76     3483.08     41.78 o 
   1   4   0      247.87      288.82      4.08 o 
   2   4   0      667.10      663.95      6.83 o 
   3   4   0     3821.56     3830.06     26.32 o 
   4   4   0     3492.51     3558.94     25.55 o 
   5   4   0       37.79       30.85      2.72 o 
   6   4   0     3704.30     4088.82     29.03 o 
   7   4   0       38.81       32.10      2.74 o 
   8   4   0     1115.33     1127.61     16.94 o 
   9   4   0      626.10      587.99      7.46 o 
  10   4   0     3340.36     3350.14     25.01 o 
  11   4   0      352.50      361.54      6.95 o 
  12   4   0      284.16      257.62      8.99 o 
  13   4   0      235.65      205.76      9.47 o 
  14   4   0     1663.69     1566.88     27.33 o 
  15   4   0      725.03      722.85     32.00 o 
  16   4   0      866.72      879.37     21.28 o 
  17   4   0      151.73      121.13     12.16 o 
  18   4   0      200.14      165.87     14.43 o 
  19   4   0       54.17       59.35     12.65 o 
  20   4   0        7.25        8.00      7.49 o 
  21   4   0      136.60      129.95     19.06 o 
  22   4   0        1.27       -3.12      7.75 o 
  23   4   0        2.10       10.50      8.40 o 
  24   4   0      105.25      122.44     19.34 o 
   1   5   0      377.76      457.11      5.91 o 
   2   5   0     3020.33     3139.53     18.41 o 
   3   5   0     2574.51     2452.35     20.17 o 
   4   5   0        5.12        3.32      1.38 o 
   5   5   0     2181.25     2250.98     21.61 o 
   6   5   0      208.78      196.04      5.53 o 
   7   5   0      361.91      398.87     13.36 o 
   8   5   0     1289.29     1245.65     20.20 o 
   9   5   0      313.54      330.07     10.60 o 
  10   5   0      394.78      379.53      8.62 o 
  11   5   0      210.64      235.34     10.87 o 
  12   5   0      518.68      520.76     11.95 o 
  13   5   0        1.74        4.04      3.48 o 
  14   5   0       90.91      106.02      9.50 o 
  15   5   0       91.00       97.68     12.05 o 
  16   5   0      135.03      131.91     14.01 o 
  17   5   0      164.14      184.35     15.52 o 
  18   5   0       56.57       50.42     10.89 o 
  19   5   0      296.07      280.30     20.92 o 
  20   5   0      144.68      130.72     17.56 o 
  21   5   0       34.08       28.59     10.93 o 
  22   5   0      447.62      465.64     30.27 o 
  23   5   0        4.19        3.86      7.95 o 
   0   6   0       27.92       27.89      2.89 o 
   1   6   0     1959.43     2021.67     15.34 o 
   2   6   0       28.77       47.61      2.69 o 
   3   6   0      890.95      841.15      8.06 o 
   4   6   0     4083.43     4175.28     31.18 o 
   5   6   0     2092.28     2135.62     20.51 o 
   6   6   0       96.85       89.29      5.77 o 
   7   6   0      281.96      258.82      8.41 o 
   8   6   0      547.26      502.00     11.91 o 
   9   6   0     1507.03     1464.81     23.89 o 
  10   6   0      898.55      886.11     18.74 o 
  11   6   0      974.96      955.62     11.83 o 
  12   6   0       27.64       35.05      5.09 o 
  13   6   0       10.97        9.66      4.31 o 
  14   6   0        0.05        1.47      3.20 o 
  15   6   0      355.69      345.46     17.35 o 
  16   6   0      224.14      238.62     15.51 o 
  17   6   0      145.87       89.53     12.11 o 
  18   6   0       49.98       44.50      9.84 o 
  19   6   0       50.74       63.06     12.03 o 
  20   6   0       25.23       28.85     10.19 o 
  21   6   0      155.70      173.67     20.65 o 
  22   6   0       65.87       70.17     14.15 o 
  23   6   0      458.70      515.89     31.15 o 
   1   7   0       15.46       15.75      1.93 o 
   2   7   0      294.72      294.36      5.03 o 
   3   7   0       10.05        8.26      1.64 o 
   4   7   0        4.56       11.02      1.64 o 
   5   7   0      112.71      103.41      5.41 o 
   6   7   0      576.30      590.60     12.99 o 
   7   7   0      147.17      137.63      7.80 o 
   8   7   0     1397.29     1305.97     23.55 o 
   9   7   0      129.59      145.16     10.86 o 
  10   7   0      383.24      373.84     12.86 o 
  11   7   0       63.44       60.51      7.85 o 
  12   7   0        2.51        0.30      1.74 o 
  13   7   0        0.35       -2.80      2.93 o 
  14   7   0       23.47       16.71      5.16 o 
  15   7   0        1.39        1.79      3.87 o 
  16   7   0      220.73      235.50     14.71 o 
  17   7   0        0.39        7.32      5.50 o 
  18   7   0       51.48       44.95      9.56 o 
  19   7   0       29.21       32.08      9.37 o 
  20   7   0       85.11       79.82     12.80 o 
  21   7   0      143.30      144.73     17.89 o 
  22   7   0      271.71      282.71     22.07 o 
   0   8   0     1140.88     1152.80     19.50 o 
   1   8   0       66.07       63.74      4.11 o 
   2   8   0       58.94       59.13      3.97 o 
   3   8   0       20.76       29.04      2.26 o 
   4   8   0       96.92      111.22      4.82 o 
   5   8   0       66.55       59.83      3.13 o 
   6   8   0       43.92       47.27      3.56 o 
   7   8   0       74.53       75.41      7.02 o 
   8   8   0        3.47        6.38      3.43 o 
   9   8   0      585.91      549.41     25.43 o 
  10   8   0       12.87        6.74      5.47 o 
  11   8   0      539.03      547.64     23.46 o 
  12   8   0      358.99      350.18     26.25 o 
  13   8   0       74.22       74.14      6.22 o 
  14   8   0      104.21      118.62      8.45 o 
  15   8   0       88.92       90.16      9.41 o 
  16   8   0      143.45      151.23     11.60 o 
  17   8   0        0.60       -4.73      4.73 o 
  18   8   0       40.88       47.01      9.41 o 
  19   8   0       41.75       30.04      8.47 o 
  20   8   0       46.46       58.55     11.37 o 
  21   8   0       16.61       29.85      9.54 o 
   1   9   0      761.27      747.59     11.66 o 
   2   9   0       14.33       13.33      2.52 o 
   3   9   0      360.15      376.66     11.33 o 
   4   9   0       31.25       29.97      3.21 o 
   5   9   0      173.49      184.92      6.63 o 
   6   9   0      127.97      134.51      7.80 o 
   7   9   0       85.67      105.76      4.82 o 
   8   9   0      371.14      382.92     12.57 o 
   9   9   0      553.29      524.64     19.61 o 
  10   9   0        5.32        8.20      5.50 o 
  11   9   0        0.13       -1.31      7.01 o 
  12   9   0        7.74        7.77      8.46 o 
  15   9   0      396.17      422.20     15.77 o 
  16   9   0        7.35        7.08      4.56 o 
  17   9   0       15.24       19.33      5.81 o 
  18   9   0        0.02       -1.60      5.04 o 
  19   9   0       45.17       49.33      9.44 o 
  20   9   0       51.21       50.82     10.16 o 
   0  10   0     1075.98      994.92     28.96 o 
   1  10   0       51.55       48.94      4.55 o 
   2  10   0     1058.45     1052.89     16.94 o 
   3  10   0      437.81      467.52     12.30 o 
   4  10   0       15.51       18.37      3.65 o 
   5  10   0      467.31      488.92     10.69 o 
   6  10   0        0.55        3.99      2.39 o 
   7  10   0      195.92      222.61      7.93 o 
   8  10   0        9.66       14.39      3.32 o 
   9  10   0      788.26      769.80     20.78 o 
  10  10   0      105.03       98.64     11.34 o 
  11  10   0        5.03       12.13      5.89 o 
  12  10   0      150.27      175.54     18.71 o 
  13  10   0       27.19       20.96     14.22 o 
  16  10   0      415.63      453.11     15.87 o 
  17  10   0        9.60       17.15      5.35 o 
  18  10   0        0.46        5.27      4.75 o 
  19  10   0       52.93       52.77      8.89 o 
   1  11   0      159.35      184.79     10.60 o 
   2  11   0      982.93      933.50     21.09 o 
   3  11   0        5.85       13.24      4.33 o 
   4  11   0       66.49       50.32      6.26 o 
   5  11   0       29.50       23.36      4.80 o 
   6  11   0      274.30      288.36      9.52 o 
   7  11   0      110.61      129.99      7.28 o 
   8  11   0      805.17      798.47     16.78 o 
   9  11   0       31.83       35.35      5.90 o 
  10  11   0      253.39      261.52     17.39 o 
  11  11   0        3.33       -4.96      4.96 o 
  12  11   0      201.98      233.74     22.17 o 
  13  11   0      168.14      196.87     29.09 o 
  14  11   0       70.59       98.19     22.19 o 
  15  11   0        8.07       17.30     16.66 o 
  16  11   0       65.18       50.53     21.02 o 
  17  11   0        2.37      -11.04     11.04 o 
   0  12   0      177.05      183.86     17.14 o 
   1  12   0      924.12      905.35     22.05 o 
   2  12   0        0.25        6.41      4.04 o 
   3  12   0       32.04       32.17      8.44 o 
   4  12   0       54.17       34.87      6.05 o 
   5  12   0        7.20        3.29      4.05 o 
   6  12   0        0.68        2.45      3.85 o 
   7  12   0      109.87      108.69     15.06 o 
   8  12   0        0.04        4.16      3.58 o 
   9  12   0       80.23       91.99      7.81 o 
  10  12   0        4.75        5.73      3.64 o 
  11  12   0       18.23       16.72     12.59 o 
  12  12   0       11.98        1.44      9.91 o 
  13  12   0       27.57       25.75     15.62 o 
  14  12   0      165.86      164.24     28.62 o 
  15  12   0        2.90       11.16     12.22 o 
  16  12   0       83.06       34.71     18.25 o 
   1  13   0       40.20       33.64      6.51 o 
   2  13   0       85.60       68.69      8.25 o 
   3  13   0       57.96       65.66      8.13 o 
   4  13   0        0.29       -0.82      3.62 o 
   5  13   0        1.27       -1.25      4.10 o 
   6  13   0      170.39      179.92     12.90 o 
   7  13   0        8.56        8.32      5.21 o 
   8  13   0       32.06       31.48      6.60 o 
   9  13   0      242.78      259.13     26.60 o 
  10  13   0       52.77       53.38      6.79 o 
  11  13   0        1.99        2.72      8.03 o 
  12  13   0        4.88       -4.29     10.69 o 
  13  13   0       23.85       17.88     13.40 o 
  14  13   0        4.08       17.83     14.35 o 
   0  14   0      430.49      417.42     25.15 o 
   1  14   0      138.26      136.93     11.62 o 
   2  14   0      246.38      258.91     19.21 o 
   3  14   0        7.41        2.59      4.44 o 
   4  14   0        5.04       -0.79      5.06 o 
   5  14   0      108.19      121.17     12.01 o 
   6  14   0       61.92       53.43      8.69 o 
   7  14   0       83.32       93.69     10.22 o 
   8  14   0        2.64       -1.93      4.86 o 
   9  14   0        4.21        0.93      4.63 o 
  10  14   0      194.79      194.74     13.54 o 
  11  14   0       21.08       14.72      8.13 o 
   1  15   0       29.82       34.02      8.16 o 
   2  15   0      145.28      147.29     21.42 o 
   3  15   0       20.91       10.34      6.16 o 
   4  15   0      204.25      217.95     16.41 o 
   5  15   0        8.52       16.09      6.48 o 
   6  15   0      411.38      434.71     19.66 o 
   7  15   0      117.52      112.23     11.65 o 
   8  15   0      323.92      320.25     43.05 o 
 -24   1   1       35.52       47.51     15.88 o 
 -23   1   1      102.44      116.84     25.77 o 
 -22   1   1       26.73       34.06      9.42 o 
 -21   1   1       26.15       19.56     10.02 o 
 -20   1   1        1.86        0.82      6.91 o 
 -19   1   1      894.00      923.69     30.12 o 
 -18   1   1        1.23        4.68      5.50 o 
 -17   1   1      432.36      427.76     19.07 o 
 -16   1   1      315.73      291.43     18.25 o 
 -15   1   1      343.86      301.83     14.91 o 
 -14   1   1       16.49       16.97      3.66 o 
 -13   1   1       35.65       36.47      8.26 o 
 -12   1   1      565.26      584.83     10.68 o 
 -11   1   1       54.39       41.95      3.05 o 
 -10   1   1       67.24       63.54      3.32 o 
  -9   1   1     1596.30     1709.88     19.00 o 
  -8   1   1      126.63      115.70      5.12 o 
  -7   1   1      298.74      305.42      5.17 o 
  -6   1   1       96.89      119.46      2.89 o 
  -5   1   1     1864.19     1910.96     14.16 o 
  -4   1   1      555.66      548.98      6.87 o 
  -3   1   1    10459.85    10133.34     66.57 o 
  -2   1   1     8990.57     8720.10     88.72 o 
  -1   1   1      760.78      750.42      5.70 o 
   0   1   1     1366.19     1323.73      7.89 o 
   1   1   1     7949.44     7791.06     57.56 o 
   2   1   1       12.36        3.10      1.20 o 
   3   1   1     1110.45     1175.18     12.18 o 
   4   1   1      296.61      303.47      4.78 o 
   5   1   1      454.38      478.66      6.30 o 
   6   1   1     1381.72     1463.74     12.88 o 
   7   1   1      789.40      837.09      9.09 o 
   8   1   1      148.13      165.85      3.41 o 
   9   1   1      476.03      461.20      5.85 o 
  10   1   1      320.58      320.95      6.01 o 
  11   1   1      811.10      877.95      8.52 o 
  12   1   1      536.62      544.21     19.12 o 
  13   1   1     3024.37     3007.91     33.77 o 
  14   1   1       58.47       55.24      6.15 o 
  15   1   1      825.63      811.78     24.88 o 
  16   1   1       43.93       35.70      7.41 o 
  17   1   1       36.49       27.58      7.45 o 
  18   1   1      277.98      277.85     31.69 o 
  19   1   1        0.02        3.53      5.21 o 
  20   1   1       35.09       52.30     11.44 o 
  21   1   1      102.38      120.02     29.07 o 
  22   1   1        5.87        9.51      7.18 o 
  23   1   1      121.96      110.72     29.63 o 
  24   1   1        8.61       14.78      8.00 o 
 -24   2   1        9.64       21.84      8.90 o 
 -23   2   1      279.81      264.29     21.67 o 
 -22   2   1       38.69       35.72      9.58 o 
 -21   2   1      126.29      100.43     12.90 o 
 -20   2   1      295.61      297.24     24.98 o 
 -19   2   1      264.30      271.54     16.39 o 
 -18   2   1       33.96       35.88     16.88 o 
 -17   2   1        0.22        0.55      4.65 o 
 -16   2   1       97.41       86.37      7.92 o 
 -15   2   1     1116.88     1022.72     25.55 o 
 -14   2   1       64.14       51.27      5.26 o 
 -13   2   1      912.89      869.02     16.31 o 
 -12   2   1      617.74      580.41     12.61 o 
 -11   2   1     1271.57     1215.02     17.90 o 
 -10   2   1      573.93      571.06     11.22 o 
  -9   2   1     3012.23     3250.43     23.12 o 
  -8   2   1     1486.73     1506.76     12.08 o 
  -7   2   1      141.80      140.55      2.97 o 
  -6   2   1     1972.09     1906.20     12.35 o 
  -5   2   1     3514.34     3650.28     20.53 o 
  -4   2   1     1822.00     1776.36     11.28 o 
  -3   2   1       15.19        3.38      0.94 o 
  -2   2   1     4397.15     4284.96     37.30 o 
  -1   2   1     9107.42     9040.94     56.42 o 
   0   2   1     4199.05     4259.84     25.09 o 
   1   2   1     3474.12     3344.31     17.93 o 
   2   2   1     1707.23     1656.38     11.73 o 
   3   2   1     1114.27     1104.67      9.64 o 
   4   2   1     7149.24     7261.63     55.29 o 
   5   2   1    10048.31    10451.81     55.50 o 
   6   2   1     3604.48     3602.20     24.92 o 
   7   2   1     1173.57     1203.37     10.56 o 
   8   2   1      613.89      604.58      8.47 o 
   9   2   1       96.57      115.85      5.11 o 
  10   2   1      674.48      682.41      8.56 o 
  11   2   1       80.51       82.15      4.06 o 
  12   2   1      581.15      559.61     12.85 o 
  13   2   1      271.64      248.77     12.65 o 
  14   2   1       28.68       34.76      7.55 o 
  15   2   1      886.90      881.61     26.95 o 
  16   2   1      189.83      195.05     11.91 o 
  17   2   1      416.86      413.96     19.01 o 
  18   2   1      195.96      177.83     15.63 o 
  19   2   1      128.86      121.10     13.64 o 
  20   2   1       64.81       64.47     10.77 o 
  21   2   1      182.82      190.59     18.01 o 
  22   2   1      291.14      301.89     21.24 o 
  23   2   1       25.78       16.96      8.29 o 
  24   2   1       73.81       69.70     12.66 o 
 -24   3   1       47.00       59.30     14.73 o 
 -23   3   1      261.26      250.60     28.15 o 
 -22   3   1       24.57       16.27      7.66 o 
 -21   3   1      127.10      118.96     14.27 o 
 -20   3   1       10.72        5.80      5.69 o 
 -19   3   1      474.94      468.44     17.30 o 
 -18   3   1        0.53       -3.38      3.96 o 
 -17   3   1      310.02      306.62     13.11 o 
 -16   3   1       52.23       49.11      6.42 o 
 -15   3   1        0.03        2.98      3.17 o 
 -14   3   1      933.57      890.25     19.64 o 
 -13   3   1       35.19       25.86      5.27 o 
 -12   3   1       11.72       14.61      4.17 o 
 -11   3   1       79.26       75.63      4.20 o 
 -10   3   1       55.10       44.74      2.66 o 
  -9   3   1     5357.09     5655.77     32.18 o 
  -8   3   1      597.48      557.17      6.23 o 
  -7   3   1     2132.25     2191.20     12.85 o 
  -6   3   1     3067.62     3200.00     21.60 o 
  -5   3   1        5.89        4.50      2.49 o 
  -4   3   1       10.99        8.82      1.15 o 
  -3   3   1       19.48       19.01      1.57 o 
  -2   3   1      134.92      110.25      2.24 o 
  -1   3   1     4021.94     4068.67     29.61 o 
   0   3   1      951.56      948.33      8.26 o 
   1   3   1     1950.65     2095.77     11.75 o 
   2   3   1        6.65       13.42      1.15 o 
   3   3   1     1242.51     1373.45     13.95 o 
   4   3   1      298.88      278.18      5.55 o 
   5   3   1     3784.03     4016.72     23.21 o 
   6   3   1      609.22      609.99      6.92 o 
   7   3   1     3240.03     3525.70     23.70 o 
   8   3   1     1284.16     1363.07     12.86 o 
   9   3   1      141.29      142.11      4.39 o 
  10   3   1        0.89        4.22      1.64 o 
  11   3   1      417.57      383.26      8.68 o 
  12   3   1       33.34       35.07      4.79 o 
  13   3   1     1686.56     1619.76     27.10 o 
  14   3   1       37.76       53.74      9.51 o 
  15   3   1      251.68      246.16     13.83 o 
  16   3   1       97.25       84.22     10.13 o 
  17   3   1       66.22       68.74      9.82 o 
  18   3   1      275.50      293.76     17.26 o 
  19   3   1       43.52       44.86     13.88 o 
  20   3   1       35.10       29.17      8.21 o 
  21   3   1      422.28      411.53     22.01 o 
  22   3   1       85.12       92.56     18.24 o 
  23   3   1      496.96      572.44     36.41 o 
  24   3   1       30.50       13.21      9.14 o 
 -24   4   1       16.91       14.43      8.87 o 
 -23   4   1       38.21       42.83     12.24 o 
 -22   4   1       36.33       29.96     11.16 o 
 -21   4   1        7.09        3.73      5.41 o 
 -20   4   1       83.80       83.67     10.97 o 
 -19   4   1       12.80       14.00      9.21 o 
 -18   4   1      128.44      112.04     12.56 o 
 -17   4   1        0.50        6.74      3.67 o 
 -16   4   1      313.74      291.37     15.09 o 
 -15   4   1      623.54      563.65     16.29 o 
 -14   4   1      115.30      104.11      8.01 o 
 -13   4   1       39.27       34.50      4.80 o 
 -12   4   1       77.84       65.27      5.29 o 
 -11   4   1      133.81      143.15      4.63 o 
 -10   4   1       11.22       13.61      1.88 o 
  -9   4   1       22.70       19.74      1.75 o 
  -8   4   1      574.24      562.32      7.17 o 
  -7   4   1      166.20      164.82      5.79 o 
  -6   4   1     3639.65     3729.16     29.13 o 
  -5   4   1       31.24       34.12      2.42 o 
  -4   4   1       37.15       42.43      2.77 o 
  -3   4   1      326.40      339.55      6.38 o 
  -2   4   1     2020.60     2113.08     14.57 o 
  -1   4   1     2061.51     2175.72     13.63 o 
   0   4   1     7831.77     7920.17     44.80 o 
   1   4   1      100.83      100.22      2.29 o 
   2   4   1      457.63      497.84      5.29 o 
   3   4   1       24.39       34.66      1.74 o 
   4   4   1     1832.20     1831.85     16.69 o 
   5   4   1     1545.84     1672.42     21.33 o 
   6   4   1      546.91      570.54      9.37 o 
   7   4   1      620.95      669.31      7.20 o 
   8   4   1      278.00      292.86      5.44 o 
   9   4   1      303.15      313.36      5.86 o 
  10   4   1      160.73      151.43      4.96 o 
  11   4   1       28.70       26.44      3.07 o 
  12   4   1      775.35      755.88     16.38 o 
  13   4   1      403.00      380.31     31.28 o 
  14   4   1        6.10       10.47      4.81 o 
  15   4   1      129.30      117.36     11.01 o 
  16   4   1       35.18       46.01     19.73 o 
  17   4   1      270.30      278.20     28.03 o 
  18   4   1       10.49       10.74      6.33 o 
  19   4   1      240.88      244.33     20.60 o 
  20   4   1       49.49       48.77     12.80 o 
  21   4   1       28.02       11.38      8.45 o 
  22   4   1       11.36        7.80      8.62 o 
  23   4   1      142.72      195.31     24.81 o 
 -23   5   1        0.99        0.04      8.02 o 
 -22   5   1       56.43       54.91     13.40 o 
 -21   5   1       61.00       59.42     13.42 o 
 -20   5   1        3.38        1.36      6.34 o 
 -19   5   1        8.26       13.46      7.20 o 
 -18   5   1      281.67      253.66     18.68 o 
 -17   5   1        4.82       -4.25      4.51 o 
 -16   5   1      113.73       99.85      9.52 o 
 -15   5   1        4.46        1.32      3.35 o 
 -14   5   1      330.77      317.69     11.56 o 
 -13   5   1        0.46        2.79      2.86 o 
 -12   5   1        4.43        1.39      3.54 o 
 -11   5   1      316.52      310.59      6.14 o 
 -10   5   1       57.44       53.95      2.86 o 
  -9   5   1        6.33        8.36      2.47 o 
  -8   5   1        0.64        0.50      2.02 o 
  -7   5   1      319.14      318.49      7.81 o 
  -6   5   1      907.06      897.43     12.10 o 
  -5   5   1      398.33      369.34      7.46 o 
  -4   5   1      160.17      188.87      5.61 o 
  -3   5   1     3829.16     3943.22     23.35 o 
  -2   5   1     3085.45     3266.32     19.34 o 
  -1   5   1       73.13       71.75      2.53 o 
   0   5   1     1954.50     2126.22     15.67 o 
   1   5   1     2008.37     2027.16     12.60 o 
   2   5   1      303.85      281.08      4.38 o 
   3   5   1      138.29      144.59      3.91 o 
   4   5   1     1220.69     1357.02     15.19 o 
   5   5   1      229.96      213.01      6.40 o 
   6   5   1       75.68       67.75      4.19 o 
   7   5   1     1109.27     1200.85     15.39 o 
   8   5   1       73.14       87.70      3.13 o 
   9   5   1        7.88        8.75      3.58 o 
  10   5   1      880.23      872.73     10.97 o 
  11   5   1        0.63       -1.71      1.95 o 
  12   5   1       24.03       18.34      3.33 o 
  13   5   1        7.53        3.99      3.90 o 
  14   5   1       87.74       82.13     11.03 o 
  15   5   1        4.86        9.16      5.76 o 
  16   5   1       37.21       36.13      8.94 o 
  17   5   1       54.05       61.03     11.56 o 
  18   5   1      219.26      249.34     19.20 o 
  19   5   1       75.39       81.75     14.07 o 
  20   5   1       10.45        8.96      7.98 o 
  21   5   1       59.69       55.56     13.14 o 
  22   5   1        0.27       18.02      9.04 o 
  23   5   1        0.40       15.10      8.23 o 
 -23   6   1      210.28      211.22     23.57 o 
 -22   6   1       22.08       24.99     10.33 o 
 -21   6   1       26.79       27.32      9.92 o 
 -20   6   1        1.95        8.32      6.87 o 
 -19   6   1        6.10        3.26      6.24 o 
 -18   6   1       23.64       44.37      9.71 o 
 -17   6   1       89.15       77.15     11.18 o 
 -16   6   1      372.96      370.56     18.82 o 
 -15   6   1       31.01       36.06      7.32 o 
 -14   6   1       20.81       19.27      5.62 o 
 -13   6   1       12.39        8.95      3.93 o 
 -12   6   1      105.11      122.93      5.36 o 
 -11   6   1      442.03      474.47      8.10 o 
 -10   6   1      782.39      783.29     15.43 o 
  -9   6   1     2042.85     1983.85     28.70 o 
  -8   6   1       47.68       51.05      4.90 o 
  -7   6   1       14.16       13.19      4.32 o 
  -6   6   1      158.03      161.78      6.39 o 
  -5   6   1       47.84       59.78      4.36 o 
  -4   6   1      536.12      468.43      6.62 o 
  -3   6   1      174.47      186.27      4.05 o 
  -2   6   1        0.85        1.44      1.16 o 
  -1   6   1      223.14      221.62      4.58 o 
   0   6   1       66.26       71.68      2.72 o 
   1   6   1     2537.04     2573.69     16.63 o 
   2   6   1      189.48      210.76      5.04 o 
   3   6   1      802.76      755.32      8.10 o 
   4   6   1      235.70      245.54      4.49 o 
   5   6   1        8.03        5.13      1.94 o 
   6   6   1      210.48      230.97      7.41 o 
   7   6   1      366.44      325.04     13.43 o 
   8   6   1     1813.02     1869.66     27.05 o 
   9   6   1      164.21      142.45      5.90 o 
  10   6   1      350.90      374.01      7.10 o 
  11   6   1        6.12       12.98      2.43 o 
  12   6   1        6.45        1.37      2.34 o 
  13   6   1      534.32      535.52     19.66 o 
  14   6   1       37.24       39.41      7.53 o 
  15   6   1      401.87      406.94     19.97 o 
  16   6   1      366.15      342.63     19.60 o 
  17   6   1        1.14        2.69      5.00 o 
  18   6   1        0.67       -5.14      5.14 o 
  19   6   1      150.25      130.53     16.44 o 
  20   6   1      346.71      346.33     23.71 o 
  21   6   1       23.46       15.44      9.07 o 
  22   6   1      125.32      137.28     19.40 o 
 -22   7   1       80.44       59.32     12.85 o 
 -21   7   1        3.34        1.35      7.06 o 
 -20   7   1        0.98       -2.36      5.09 o 
 -19   7   1       36.94       24.49      8.04 o 
 -18   7   1      132.89      125.19     14.18 o 
 -17   7   1      344.89      340.12     18.09 o 
 -16   7   1      206.91      209.72     13.80 o 
 -15   7   1       64.01       49.12      7.56 o 
 -14   7   1      262.15      287.86     13.64 o 
 -13   7   1        0.04        0.48      3.11 o 
 -12   7   1       46.93       49.80      7.87 o 
 -11   7   1       28.97       29.56      6.51 o 
 -10   7   1      232.91      263.34     11.11 o 
  -9   7   1      147.66      136.11     11.45 o 
  -8   7   1      242.44      257.21      9.24 o 
  -7   7   1      319.58      307.71     11.75 o 
  -6   7   1       63.33       54.92      4.72 o 
  -5   7   1      469.56      428.09      6.56 o 
  -4   7   1      132.36      121.25      4.44 o 
  -3   7   1     1391.07     1296.02     12.28 o 
  -2   7   1      193.04      203.09      5.18 o 
  -1   7   1      119.69      133.67      5.94 o 
   0   7   1        4.53        3.61      2.40 o 
   1   7   1      648.77      628.39      8.04 o 
   2   7   1     2754.60     2588.41     16.74 o 
   3   7   1      223.96      214.33      5.18 o 
   4   7   1       55.50       64.59      3.17 o 
   5   7   1       70.65       77.86      4.00 o 
   6   7   1      225.87      248.79      5.94 o 
   7   7   1     2143.89     2122.32     29.70 o 
   8   7   1     1216.38     1105.22     20.99 o 
   9   7   1      862.36      878.80     19.09 o 
  10   7   1      837.04      846.50     13.17 o 
  11   7   1      172.39      143.63      6.97 o 
  12   7   1      110.68      125.46      7.91 o 
  13   7   1       17.22       25.50      5.80 o 
  14   7   1      448.89      461.67     18.68 o 
  15   7   1       19.74       18.75      6.04 o 
  16   7   1      226.06      227.78     15.32 o 
  17   7   1      228.56      240.56     16.76 o 
  18   7   1       35.00       28.94      8.32 o 
  19   7   1      108.62       83.07     13.20 o 
  20   7   1       14.35        3.19      6.68 o 
  21   7   1      390.45      421.90     26.44 o 
  22   7   1      209.29      234.70     20.92 o 
 -21   8   1        7.14        5.11      7.21 o 
 -20   8   1       82.17       80.70     12.83 o 
 -19   8   1       21.41       19.17      7.83 o 
 -18   8   1      248.26      226.10     15.39 o 
 -17   8   1      103.97       85.91     10.77 o 
 -16   8   1      839.58      857.90     26.07 o 
 -15   8   1       31.46       44.39      6.59 o 
 -14   8   1      122.79      119.57      8.49 o 
 -13   8   1      139.69      131.92      7.49 o 
 -12   8   1      545.74      583.19     33.70 o 
 -11   8   1     1922.64     1874.88     44.46 o 
 -10   8   1       61.68       85.25      9.19 o 
  -9   8   1     1865.76     1834.15     48.75 o 
  -8   8   1      355.71      337.67     12.72 o 
  -7   8   1      149.95      169.94     10.64 o 
  -6   8   1     1252.45     1311.32     12.96 o 
  -5   8   1     1374.31     1385.41     16.48 o 
  -4   8   1     1695.20     1649.28     14.90 o 
  -3   8   1       91.62      112.74      4.21 o 
  -2   8   1     1060.09     1057.62     16.97 o 
  -1   8   1      684.99      698.66     10.52 o 
   0   8   1        0.36        1.08      1.59 o 
   1   8   1     2781.42     2587.84     21.49 o 
   2   8   1        0.19        3.75      1.62 o 
   3   8   1     3290.59     3286.97     23.86 o 
   4   8   1      513.68      493.04      7.66 o 
   5   8   1      355.71      356.86     10.74 o 
   6   8   1      170.33      177.56      8.30 o 
   7   8   1      538.75      583.39     10.62 o 
   8   8   1     1253.74     1264.14     24.10 o 
   9   8   1      586.73      557.89     20.89 o 
  10   8   1     1544.84     1611.87     40.71 o 
  11   8   1        2.06       -0.38      5.36 o 
  12   8   1       71.57       70.09     12.93 o 
  13   8   1     1032.80     1029.68     25.53 o 
  14   8   1      151.75      131.92     10.06 o 
  15   8   1      821.80      793.16     25.30 o 
  16   8   1      161.27      176.89     13.08 o 
  17   8   1       10.83       12.98      6.33 o 
  18   8   1        0.01       -3.60      5.53 o 
  19   8   1       91.44       88.82     12.99 o 
  20   8   1      244.99      258.06     19.23 o 
  21   8   1       40.53       46.11     10.66 o 
 -20   9   1       10.86       10.26      7.05 o 
 -19   9   1        1.03       -4.51      4.99 o 
 -18   9   1      103.81       89.06     10.99 o 
 -17   9   1      303.04      294.00     14.97 o 
 -16   9   1      127.71      122.39      9.43 o 
 -15   9   1      557.19      560.06     17.52 o 
 -13   9   1       42.48       56.65     18.32 o 
 -12   9   1       62.45       66.80     11.80 o 
 -11   9   1      160.08      164.43     16.64 o 
 -10   9   1     1556.65     1619.10     30.28 o 
  -9   9   1      108.32      122.36      9.91 o 
  -8   9   1      115.22      112.83      8.13 o 
  -7   9   1       90.59      101.77      5.37 o 
  -6   9   1     1181.67     1168.82     16.28 o 
  -5   9   1     1170.12     1164.12     16.33 o 
  -4   9   1      179.98      175.43      9.50 o 
  -3   9   1     2262.12     2078.38     23.55 o 
  -2   9   1      114.14      104.30      5.63 o 
  -1   9   1       18.06       13.25      2.51 o 
   0   9   1      405.32      434.40     10.15 o 
   1   9   1      258.05      259.98      7.12 o 
   2   9   1      599.89      565.17     13.99 o 
   3   9   1      376.24      389.58     10.68 o 
   4   9   1     1146.69     1166.05     16.38 o 
   5   9   1       75.97       76.85      6.17 o 
   6   9   1      172.54      189.90      7.62 o 
   7   9   1      143.19      138.24      6.53 o 
   8   9   1      130.55      138.61      6.62 o 
   9   9   1      934.82      938.75     27.60 o 
  10   9   1       18.58       14.14      5.30 o 
  11   9   1       10.03       12.21      6.94 o 
  12   9   1       11.22       15.81      5.34 o 
  13   9   1       31.70       30.79      5.59 o 
  14   9   1     1207.31     1207.95     28.92 o 
  15   9   1      176.51      185.52     11.94 o 
  16   9   1      148.28      159.56     12.12 o 
  17   9   1       25.63       33.21      7.80 o 
  18   9   1       18.51       27.29      7.52 o 
  19   9   1        6.32        8.29      6.64 o 
  20   9   1       18.21       10.63      7.41 o 
 -19  10   1       44.57       41.58      7.44 o 
 -18  10   1        2.80        0.44      7.76 o 
 -17  10   1       90.55       93.46      8.81 o 
 -16  10   1      162.57      168.55     32.51 o 
 -15  10   1       46.43       44.60     19.74 o 
 -13  10   1      154.11      154.30     26.61 o 
 -12  10   1        5.36        2.14      6.44 o 
 -11  10   1      495.65      492.08     35.66 o 
 -10  10   1        0.13       -0.88      3.87 o 
  -9  10   1       57.02       67.36      8.41 o 
  -8  10   1      148.37      144.27      7.04 o 
  -7  10   1        6.55        4.84      2.97 o 
  -6  10   1      204.95      180.16      7.99 o 
  -5  10   1      133.68      133.83      6.91 o 
  -4  10   1       71.52       72.75     10.33 o 
  -3  10   1       30.96       43.08      5.72 o 
  -2  10   1        5.44        2.91      2.81 o 
  -1  10   1      153.22      132.31      8.05 o 
   0  10   1      271.12      277.29      9.79 o 
   1  10   1      721.82      695.64     15.32 o 
   2  10   1       89.32       81.08      6.45 o 
   3  10   1      218.93      219.70      9.79 o 
   4  10   1     1590.62     1505.34     23.99 o 
   5  10   1       37.08       31.94      4.08 o 
   6  10   1        0.77       -1.26      2.66 o 
   7  10   1      221.59      238.76      8.77 o 
   8  10   1      317.92      329.93      9.75 o 
   9  10   1        0.13       -0.79      2.51 o 
  10  10   1      102.12       89.66      6.60 o 
  11  10   1      216.61      193.97      8.35 o 
  12  10   1       72.82       82.07     19.46 o 
  14  10   1        0.84        1.35      3.74 o 
  15  10   1      331.21      338.96     14.55 o 
  16  10   1      174.23      187.06     11.97 o 
  17  10   1       67.93       71.70      9.64 o 
  18  10   1       19.26       26.92      7.79 o 
  19  10   1       26.89       40.46      8.82 o 
 -18  11   1       61.68       70.99     26.49 o 
 -17  11   1        9.90       24.33     17.21 o 
 -16  11   1       34.96       60.76     20.31 o 
 -15  11   1      190.90      222.54     34.50 o 
 -14  11   1      140.80      170.44     27.70 o 
 -13  11   1       11.14       25.56     13.47 o 
 -12  11   1        3.80        4.45     10.72 o 
 -11  11   1        0.46       -0.05      5.53 o 
 -10  11   1      299.91      316.29     17.39 o 
  -9  11   1      501.45      503.75     14.02 o 
  -8  11   1       58.75       64.05      5.80 o 
  -7  11   1      545.71      559.45     13.17 o 
  -6  11   1      577.96      615.70     13.19 o 
  -5  11   1      103.35       95.96      8.16 o 
  -4  11   1        9.58        8.64      3.87 o 
  -3  11   1       17.60       19.10      5.54 o 
  -2  11   1      143.84      154.49     12.14 o 
  -1  11   1        1.36        1.54      2.84 o 
   0  11   1       96.79      101.13      7.79 o 
   1  11   1       97.22      100.87      7.53 o 
   2  11   1        7.03        4.97      3.05 o 
   3  11   1      248.83      261.99     10.58 o 
   4  11   1       19.94       14.52      4.20 o 
   5  11   1      404.29      426.02     14.35 o 
   6  11   1      421.23      431.02     12.10 o 
   7  11   1       43.03       48.58      5.76 o 
   8  11   1      226.11      228.86     14.01 o 
   9  11   1       22.56       26.12      4.58 o 
  10  11   1       14.40       16.76      5.42 o 
  11  11   1      328.56      332.84     23.89 o 
  12  11   1       36.08       25.91      9.50 o 
  13  11   1       94.69       94.94     21.32 o 
  14  11   1      880.78     1031.44     57.74 o 
  17  11   1      269.51      311.20     14.58 o 
 -16  12   1        1.13       25.05     12.76 o 
 -15  12   1      282.54      252.44     36.31 o 
 -14  12   1      123.39       85.98     22.72 o 
 -13  12   1      304.98      297.09     31.60 o 
 -12  12   1       40.89       32.62     15.84 o 
 -11  12   1      249.70      218.80     27.86 o 
 -10  12   1       21.95       13.58      4.26 o 
  -9  12   1       20.07       18.62      5.57 o 
  -8  12   1      147.14      139.87     10.14 o 
  -7  12   1      193.68      174.08     12.00 o 
  -6  12   1      369.43      372.83     13.74 o 
  -5  12   1      103.72       92.62      8.54 o 
  -4  12   1       14.22       14.25      4.82 o 
  -3  12   1      299.09      296.64     14.07 o 
  -2  12   1        0.40       -2.17      2.99 o 
  -1  12   1      821.66      751.30     25.08 o 
   0  12   1     1036.48      988.27     23.22 o 
   1  12   1      321.73      338.70     13.98 o 
   2  12   1       62.06       56.65      7.06 o 
   3  12   1        6.50       -0.40      4.31 o 
   4  12   1      602.35      598.13     19.47 o 
   5  12   1     1505.37     1591.10     34.81 o 
   6  12   1       97.98      101.58      9.62 o 
   7  12   1      559.65      574.79     18.16 o 
   8  12   1        5.82        3.79      3.79 o 
   9  12   1      221.07      222.61     12.11 o 
  10  12   1       70.65       67.33      6.80 o 
  11  12   1        7.37       14.47      4.55 o 
  12  12   1      124.55      136.21     17.80 o 
  13  12   1      233.38      212.37     31.37 o 
  14  12   1        5.82       21.00     14.97 o 
  15  12   1      128.20      133.76     25.19 o 
  16  12   1       32.96       51.09     17.61 o 
 -14  13   1       18.47       33.33     14.86 o 
 -13  13   1       65.91       54.01     17.43 o 
 -12  13   1        2.01       -3.10     10.52 o 
 -11  13   1        5.21       22.43     11.70 o 
 -10  13   1       14.17       11.87      4.54 o 
  -9  13   1      388.67      375.80     21.80 o 
  -8  13   1       36.54       42.36      6.43 o 
  -7  13   1      414.84      447.44     17.38 o 
  -6  13   1      155.01      147.63     11.19 o 
  -5  13   1       20.41       24.54      5.60 o 
  -4  13   1        4.21       -3.81      3.81 o 
  -3  13   1      153.72      146.00     11.30 o 
  -2  13   1      616.75      605.41     18.99 o 
  -1  13   1      404.15      426.49     16.73 o 
   0  13   1      184.95      176.35     13.63 o 
   1  13   1      148.29      145.51     12.38 o 
   2  13   1       48.49       31.90      7.27 o 
   3  13   1       56.16       37.99      9.97 o 
   4  13   1      162.06      159.78     13.09 o 
   5  13   1      269.58      274.49     15.26 o 
   6  13   1      294.27      296.08     15.49 o 
   7  13   1      100.09      113.33     12.23 o 
   8  13   1        0.26        2.47      4.41 o 
   9  13   1       34.84       31.92      8.49 o 
  10  13   1       96.23       96.65      7.83 o 
  11  13   1      242.93      253.41     13.91 o 
  12  13   1       14.97        8.84     11.69 o 
  13  13   1      303.94      339.34     31.93 o 
 -11  14   1        0.80        6.54      5.06 o 
 -10  14   1       10.24       10.34      5.73 o 
  -9  14   1       38.24       42.00      8.01 o 
  -8  14   1      545.42      533.33     32.60 o 
  -7  14   1       75.30       72.01      9.30 o 
  -6  14   1       28.47       30.05      7.10 o 
  -5  14   1      224.10      240.62     15.30 o 
  -4  14   1       35.44       35.23      7.67 o 
  -3  14   1       53.65       47.12      8.55 o 
  -2  14   1      126.12      123.88     13.16 o 
  -1  14   1      987.15     1048.07     32.53 o 
   0  14   1      112.24      129.91     12.61 o 
   1  14   1       37.23       25.45      7.11 o 
   2  14   1       35.64       23.50      6.90 o 
   3  14   1       12.33        6.18      5.70 o 
   4  14   1      230.90      234.04     15.16 o 
   5  14   1      197.08      177.06     14.04 o 
   6  14   1      268.73      303.99     16.55 o 
   7  14   1      210.20      216.74     17.73 o 
   8  14   1        4.51        3.88      5.41 o 
   9  14   1       24.09       27.83      6.88 o 
  10  14   1        3.31        1.26      4.50 o 
  11  14   1       72.66       79.70      9.09 o 
  -7  15   1       26.58       29.42      8.26 o 
  -6  15   1      124.82      114.86     13.38 o 
  -5  15   1        2.94       -3.31      4.80 o 
  -4  15   1        3.29        2.61      5.43 o 
  -3  15   1       53.79       42.45      8.47 o 
  -2  15   1       30.82       22.46      7.46 o 
  -1  15   1      123.37      129.93     14.13 o 
   0  15   1      185.66      160.63     14.57 o 
   1  15   1        1.89        2.68      5.30 o 
   2  15   1       27.46       24.61      7.67 o 
   3  15   1       85.49       82.24     10.71 o 
   4  15   1      106.25       92.80     11.36 o 
   5  15   1       47.33       49.12      8.98 o 
   6  15   1      176.74      216.97     15.16 o 
   7  15   1       12.40        8.25      6.16 o 
 -25   0   2      156.78      184.55     26.51 o 
 -24   0   2        4.82       -4.62      8.41 o 
 -23   0   2        4.51       -7.42      7.42 o 
 -22   0   2      320.43      339.39     29.31 o 
 -21   0   2        0.88        2.17      8.27 o 
 -20   0   2      588.33      588.67     35.32 o 
 -19   0   2       22.72       20.86     10.65 o 
 -18   0   2      170.10      145.24     19.44 o 
 -17   0   2      310.85      260.62     21.62 o 
 -16   0   2      913.08      846.49     36.58 o 
 -15   0   2     3590.03     3252.72     76.58 o 
 -14   0   2        1.15       -3.97      4.75 o 
 -13   0   2      280.70      303.27     13.43 o 
 -12   0   2      156.29      138.38      7.57 o 
 -11   0   2      399.61      400.88     10.84 o 
 -10   0   2     2782.20     2750.25     31.64 o 
  -9   0   2     1149.84     1270.15     24.96 o 
  -8   0   2     2307.19     2067.86     19.41 o 
  -7   0   2     2077.18     2399.35     21.57 o 
  -6   0   2    15847.59    15834.67    118.49 o 
  -5   0   2      132.63      146.09      3.44 o 
  -4   0   2     3728.21     3718.08     26.89 o 
  -3   0   2     5081.16     4920.15     37.84 o 
  -2   0   2    30665.07    29010.28    174.67 o 
  -1   0   2    18432.18    17693.53    118.79 o 
   0   0   2       73.90       91.49      3.71 o 
   1   0   2     4101.63     4159.19     37.34 o 
   2   0   2     5344.88     5362.30     86.20 o 
   3   0   2      735.39      740.85     14.82 o 
   4   0   2     7705.96     7928.74     86.41 o 
   5   0   2     1001.00     1095.05     14.37 o 
   6   0   2     1455.98     1457.28     15.08 o 
   7   0   2      531.28      545.11     12.69 o 
   8   0   2      194.74      194.11      9.53 o 
   9   0   2     2095.15     1945.72     25.05 o 
  10   0   2       57.73       51.04      4.71 o 
  11   0   2     1532.24     1468.55     21.99 o 
  12   0   2        2.13       -1.11      4.70 o 
  13   0   2     2879.85     2719.26     66.69 o 
  14   0   2     3880.02     3682.73     83.22 o 
  15   0   2        0.75       -5.00      5.00 o 
  16   0   2        1.61       -4.75      5.11 o 
  17   0   2      282.25      234.06     24.81 o 
  18   0   2      376.97      375.21     27.80 o 
  19   0   2       36.06       43.03     13.03 o 
  20   0   2       54.08       36.09     12.54 o 
  21   0   2      280.06      249.60     28.87 o 
  22   0   2       35.36       33.35     13.65 o 
  23   0   2      276.02      270.19     32.54 o 
  24   0   2      131.94      125.29     24.33 o 
 -24   1   2        2.57        7.15      7.72 o 
 -23   1   2        1.64        1.43      5.81 o 
 -22   1   2        0.31        5.78      6.27 o 
 -21   1   2       58.83       57.76     10.56 o 
 -20   1   2      119.30      107.02     12.76 o 
 -19   1   2       48.31       58.29      9.75 o 
 -18   1   2      207.03      209.66     40.46 o 
 -17   1   2      139.95      145.66     16.10 o 
 -16   1   2     1011.26      948.84     27.44 o 
 -15   1   2      727.13      682.42     22.30 o 
 -14   1   2      760.71      794.63     24.73 o 
 -13   1   2       18.92       15.88      3.37 o 
 -12   1   2      810.89      796.05     12.73 o 
 -11   1   2      113.57      118.10      4.54 o 
 -10   1   2      120.82      121.96      5.34 o 
  -9   1   2       68.96      110.96      3.12 o 
  -8   1   2      249.34      270.37      5.29 o 
  -7   1   2      540.09      481.94      5.37 o 
  -6   1   2      912.90      954.36      7.84 o 
  -5   1   2     4619.62     4768.99     24.98 o 
  -4   1   2     9631.70     9611.34     41.53 o 
  -3   1   2     1680.52     1674.14     10.02 o 
  -2   1   2    30457.87    28388.96    204.35 o 
  -1   1   2      209.78      213.68      2.51 o 
   0   1   2      116.38      101.99      1.91 o 
   1   1   2     9237.14     9112.17     65.66 o 
   2   1   2        4.93        0.16      0.77 o 
   3   1   2     1221.00     1203.65     12.68 o 
   4   1   2      324.99      340.85      5.45 o 
   5   1   2      228.58      211.63      4.50 o 
   6   1   2       92.78       81.01      3.17 o 
   7   1   2        9.45       19.21      2.03 o 
   8   1   2      121.46      137.69      4.39 o 
   9   1   2      152.75      137.20      3.62 o 
  10   1   2     2760.72     2699.72     24.18 o 
  11   1   2      331.64      328.37      5.93 o 
  12   1   2     3105.44     2984.11     33.39 o 
  13   1   2        0.92        6.28      4.08 o 
  14   1   2       90.93       99.38      9.62 o 
  15   1   2      164.07      160.78     13.65 o 
  16   1   2       14.53       20.33      6.10 o 
  17   1   2      911.27      876.24     28.80 o 
  18   1   2      650.32      698.91     26.37 o 
  19   1   2        0.80       -0.10      4.80 o 
  20   1   2      106.86      123.76     14.55 o 
  21   1   2       52.40       42.24     10.00 o 
  22   1   2      227.15      223.36     25.77 o 
  23   1   2       22.81       19.48      9.60 o 
  24   1   2      123.39      121.80     16.75 o 
 -24   2   2        2.03        0.65      9.53 o 
 -23   2   2        1.77        2.02      6.74 o 
 -22   2   2       37.66       31.19     21.27 o 
 -21   2   2        2.07       -0.27      6.80 o 
 -20   2   2      105.15      132.37     14.38 o 
 -19   2   2      106.87      125.50     15.00 o 
 -18   2   2       20.94       16.69     11.04 o 
 -17   2   2      243.85      225.02     21.66 o 
 -16   2   2      312.18      268.12     11.65 o 
 -15   2   2       67.36       68.69      6.83 o 
 -14   2   2        3.12        5.21      4.05 o 
 -13   2   2      276.67      265.15      9.47 o 
 -12   2   2       22.80       18.20      3.23 o 
 -11   2   2       15.82       17.21      2.34 o 
 -10   2   2        9.54       10.20      1.66 o 
  -9   2   2      116.77      159.65      4.39 o 
  -8   2   2      734.54      729.25      7.79 o 
  -7   2   2       68.71       72.09      2.59 o 
  -6   2   2       80.06      100.73      3.34 o 
  -5   2   2      121.16      128.86      3.08 o 
  -4   2   2      213.44      206.83      3.40 o 
  -3   2   2     1631.70     1611.26     12.94 o 
  -2   2   2       88.42       87.66      2.59 o 
  -1   2   2     9969.59     9832.88     57.08 o 
   0   2   2     4637.12     4723.83     24.09 o 
   1   2   2     4717.39     4678.37     27.99 o 
   2   2   2     1217.99     1249.94     12.54 o 
   3   2   2      539.72      549.13      8.25 o 
   4   2   2     7478.37     7754.28     47.83 o 
   5   2   2     3806.28     3992.29     28.55 o 
   6   2   2     1110.97     1276.98     13.16 o 
   7   2   2     2775.30     2933.61     21.77 o 
   8   2   2     2354.59     2574.99     20.43 o 
   9   2   2     1931.59     2086.44     19.65 o 
  10   2   2       34.28       38.19      3.71 o 
  11   2   2     4176.04     4164.67     36.07 o 
  12   2   2      208.24      228.80      8.35 o 
  13   2   2       15.43       14.32      4.38 o 
  14   2   2       37.75       31.31      7.85 o 
  15   2   2       65.61       55.60      8.40 o 
  16   2   2      634.96      596.75     22.72 o 
  17   2   2       20.22       26.21      7.12 o 
  18   2   2       90.34       89.25     19.81 o 
  19   2   2      184.00      155.97     15.69 o 
  20   2   2      274.72      282.48     19.89 o 
  21   2   2        4.31        9.46      8.87 o 
  22   2   2       15.21       14.59      8.08 o 
  23   2   2      262.65      251.17     29.60 o 
  24   2   2        1.19        4.87      7.66 o 
 -24   3   2        5.09        7.52      8.36 o 
 -23   3   2        0.65       -7.14      7.14 o 
 -22   3   2       12.18       14.40      7.05 o 
 -21   3   2      101.65      107.46     17.25 o 
 -20   3   2      156.57      154.92     15.36 o 
 -19   3   2      399.74      390.79     18.96 o 
 -18   3   2      188.97      182.46     12.30 o 
 -17   3   2      193.77      194.13     11.56 o 
 -16   3   2      119.04      123.17      9.51 o 
 -15   3   2      518.10      524.06     15.76 o 
 -14   3   2        5.87       -0.90      2.78 o 
 -13   3   2      241.09      233.19     15.98 o 
 -12   3   2       44.11       45.05      4.54 o 
 -11   3   2      326.67      331.42      8.29 o 
 -10   3   2      409.13      415.46      6.44 o 
  -9   3   2      342.79      339.37      5.60 o 
  -8   3   2      523.00      578.37      7.07 o 
  -7   3   2      113.57      109.20      3.23 o 
  -6   3   2       15.92       19.90      1.79 o 
  -5   3   2       89.64       93.62      3.46 o 
  -4   3   2      156.27      151.85      3.15 o 
  -3   3   2       43.68       35.85      1.87 o 
  -2   3   2      746.59      762.24     10.33 o 
  -1   3   2      414.35      390.38      5.00 o 
   0   3   2      243.86      264.76      4.56 o 
   1   3   2      351.27      342.20      4.31 o 
   2   3   2     8784.06     8950.91     54.61 o 
   3   3   2      839.88      924.32      9.07 o 
   4   3   2     2966.98     3150.17     21.38 o 
   5   3   2      697.69      645.75      8.27 o 
   6   3   2     4023.80     4200.33     26.25 o 
   7   3   2        7.68       13.00      1.87 o 
   8   3   2      265.19      302.27      6.19 o 
   9   3   2      335.73      362.52      7.12 o 
  10   3   2      349.54      325.05      7.82 o 
  11   3   2      282.25      311.98      9.18 o 
  12   3   2        0.04        4.31      2.92 o 
  13   3   2      683.80      676.07     21.22 o 
  14   3   2      569.11      561.20     38.34 o 
  15   3   2      236.92      230.83     14.70 o 
  16   3   2      437.28      415.69     18.94 o 
  17   3   2        6.07        5.84      5.23 o 
  18   3   2        8.13        8.85      5.82 o 
  19   3   2      115.64      118.91     13.73 o 
  20   3   2        4.41        4.18      5.72 o 
  21   3   2      103.85       86.27     12.67 o 
  22   3   2        7.33        5.50      9.93 o 
  23   3   2        0.14        4.58      9.46 o 
 -24   4   2      117.53      142.59     20.26 o 
 -23   4   2       84.76       64.70     15.22 o 
 -22   4   2       30.45       21.74      7.58 o 
 -21   4   2        0.89        1.89      5.04 o 
 -20   4   2      176.23      170.22     14.99 o 
 -19   4   2       59.30       66.47     12.66 o 
 -18   4   2        7.57        5.63      3.99 o 
 -17   4   2       90.92       90.02      8.67 o 
 -16   4   2       51.48       44.14      6.53 o 
 -15   4   2       98.14      101.67      8.56 o 
 -14   4   2       22.03       16.95      4.24 o 
 -13   4   2      365.35      352.15     11.83 o 
 -12   4   2     5138.45     5080.56     54.28 o 
 -11   4   2      673.28      723.82      9.65 o 
 -10   4   2      400.28      392.35      6.75 o 
  -9   4   2      561.87      551.84      7.64 o 
  -8   4   2       26.72       47.80      3.31 o 
  -7   4   2     1833.72     1814.92     14.23 o 
  -6   4   2      459.78      474.03      6.49 o 
  -5   4   2     2415.37     2355.02     14.62 o 
  -4   4   2      755.88      689.59      7.13 o 
  -3   4   2     1224.25     1404.63     14.51 o 
  -2   4   2      317.16      377.18      5.67 o 
  -1   4   2     3239.02     3326.50     25.71 o 
   0   4   2     3513.82     3641.58     20.54 o 
   1   4   2     1220.59     1202.18     11.54 o 
   2   4   2      643.08      715.37      7.20 o 
   3   4   2     1738.49     1875.26     12.85 o 
   4   4   2     4866.17     5382.81     30.89 o 
   5   4   2       95.77       79.67      3.56 o 
   6   4   2      120.84      101.82      3.08 o 
   7   4   2     1927.00     1968.12     16.88 o 
   8   4   2      578.65      580.28     10.35 o 
   9   4   2       60.03       64.35      4.50 o 
  10   4   2      443.07      452.60     10.75 o 
  11   4   2      274.19      240.32     15.25 o 
  12   4   2     1526.11     1454.10     27.81 o 
  13   4   2      180.86      178.88     12.87 o 
  14   4   2     1082.55     1071.90     44.57 o 
  15   4   2     1126.50     1072.28     29.17 o 
  16   4   2        1.98        5.18      4.90 o 
  17   4   2       17.30       18.67      6.59 o 
  18   4   2      560.87      575.74     30.54 o 
  19   4   2        3.35        5.21      6.63 o 
  20   4   2      858.42      821.13     39.35 o 
  21   4   2        0.08       -6.16      7.17 o 
  22   4   2        3.17        4.53      8.78 o 
  23   4   2        0.31        5.21      6.63 o 
 -23   5   2       12.47       14.81      9.90 o 
 -22   5   2      100.34       91.39     16.05 o 
 -21   5   2        0.52        0.85      5.11 o 
 -20   5   2      231.49      226.49     15.51 o 
 -19   5   2       52.56       45.11      8.27 o 
 -18   5   2      370.90      394.50     17.58 o 
 -17   5   2      359.52      331.74     18.83 o 
 -16   5   2       51.78       62.88      9.87 o 
 -15   5   2       58.10       50.11      6.85 o 
 -14   5   2      126.91      122.06     13.21 o 
 -13   5   2      173.77      177.23      8.71 o 
 -12   5   2      746.80      769.56     16.51 o 
 -11   5   2      986.66      956.03     16.25 o 
 -10   5   2       33.65       35.53      2.87 o 
  -9   5   2       78.52       84.35      3.55 o 
  -8   5   2     1384.07     1354.53     12.12 o 
  -7   5   2       41.89       49.66      2.37 o 
  -6   5   2     1352.90     1327.38     11.22 o 
  -5   5   2      586.17      603.02      8.46 o 
  -4   5   2      575.98      530.03      7.73 o 
  -3   5   2     3774.69     3982.93     27.57 o 
  -2   5   2       55.96       52.31      2.55 o 
  -1   5   2      513.12      494.24      8.45 o 
   0   5   2       10.37       22.70      2.25 o 
   1   5   2     1324.77     1300.09     14.60 o 
   2   5   2     1630.42     1657.29     14.11 o 
   3   5   2     1291.23     1385.50     11.81 o 
   4   5   2      228.88      236.53      5.06 o 
   5   5   2       21.65       20.75      1.93 o 
   6   5   2     1546.96     1477.08     13.00 o 
   7   5   2     1530.31     1445.76     12.71 o 
   8   5   2     1143.40     1209.56     13.17 o 
   9   5   2      527.74      492.19      8.48 o 
  10   5   2       32.09       42.23      4.02 o 
  11   5   2        7.88        9.31      3.12 o 
  12   5   2      270.34      298.69     10.02 o 
  13   5   2       17.81       13.38      6.06 o 
  14   5   2      579.28      613.31     25.39 o 
  15   5   2        9.05       11.73      6.34 o 
  16   5   2       44.22       34.08      9.04 o 
  17   5   2      100.75       85.88     13.86 o 
  18   5   2        1.63        0.86      5.78 o 
  19   5   2      511.16      582.11     31.55 o 
  20   5   2      186.20      154.17     20.36 o 
  21   5   2      381.83      380.37     27.86 o 
  22   5   2       59.07       67.29     15.64 o 
 -23   6   2        7.17        0.91      6.82 o 
 -22   6   2       10.51       16.80      8.14 o 
 -21   6   2       38.32       36.27     10.64 o 
 -20   6   2       18.13       41.91     10.48 o 
 -19   6   2      120.32      122.46     15.46 o 
 -18   6   2      195.44      174.25     15.45 o 
 -17   6   2      236.50      254.89     17.06 o 
 -16   6   2       63.19       71.65     10.65 o 
 -15   6   2      125.79      128.25     11.23 o 
 -14   6   2      416.52      389.83     17.42 o 
 -13   6   2       17.94       12.65      5.03 o 
 -12   6   2      346.51      317.40     13.72 o 
 -11   6   2     1666.44     1732.69     18.72 o 
 -10   6   2     3622.43     3615.69     28.75 o 
  -9   6   2        9.71       10.36      2.53 o 
  -8   6   2       37.88       41.00      2.57 o 
  -7   6   2      684.15      684.18      7.85 o 
  -6   6   2        3.91        7.51      1.53 o 
  -5   6   2      631.79      620.40      8.05 o 
  -4   6   2     2632.12     2686.60     21.67 o 
  -3   6   2      505.59      541.03      7.32 o 
  -2   6   2      192.48      203.04      5.82 o 
  -1   6   2       70.54       63.03      4.67 o 
   0   6   2     1383.29     1378.66     13.17 o 
   1   6   2     1217.57     1203.89     11.37 o 
   2   6   2      890.91      885.82      9.47 o 
   3   6   2      350.23      360.45      6.34 o 
   4   6   2     1730.21     1775.72     15.83 o 
   5   6   2       28.92       44.20      4.37 o 
   6   6   2      478.72      473.63     11.21 o 
   7   6   2      856.37      879.11     10.55 o 
   8   6   2      362.53      358.64      7.49 o 
   9   6   2      659.37      638.07     10.24 o 
  10   6   2       14.98       16.01      6.19 o 
  11   6   2        0.90        3.69      2.51 o 
  12   6   2       10.13       25.59      6.63 o 
  13   6   2      269.93      251.61     15.22 o 
  14   6   2      732.23      713.92     26.65 o 
  15   6   2      195.80      231.55     16.21 o 
  16   6   2       46.64       30.88      8.62 o 
  17   6   2      169.26      160.42     17.45 o 
  18   6   2      726.99      806.73     34.58 o 
  19   6   2      142.88      148.63     18.69 o 
  20   6   2      140.86      131.64     18.03 o 
  21   6   2        1.51        8.75      7.80 o 
  22   6   2       36.83       34.59     11.08 o 
 -22   7   2       19.96       20.35      9.12 o 
 -21   7   2       13.02       18.96      8.19 o 
 -20   7   2        8.20       13.19      7.06 o 
 -19   7   2      201.80      200.15     16.66 o 
 -18   7   2        9.18        3.20      6.13 o 
 -17   7   2       63.62       53.14      9.75 o 
 -16   7   2        4.79        7.37      5.17 o 
 -15   7   2        6.70        5.23      4.49 o 
 -14   7   2        0.16       -1.73      3.69 o 
 -13   7   2        0.26       -2.37      3.45 o 
 -12   7   2      110.24      107.38      8.10 o 
 -11   7   2      466.03      504.75      8.85 o 
 -10   7   2      461.00      474.51      8.05 o 
  -9   7   2      395.09      378.58     12.80 o 
  -8   7   2      125.31      127.55      5.20 o 
  -7   7   2      548.73      580.84      8.65 o 
  -6   7   2      296.20      295.11      5.91 o 
  -5   7   2      257.54      261.37      5.71 o 
  -4   7   2      242.05      269.16      5.78 o 
  -3   7   2      676.81      707.96     10.00 o 
  -2   7   2       31.07       30.98      2.35 o 
  -1   7   2       88.07      101.64      4.15 o 
   0   7   2        0.05        1.57      1.28 o 
   1   7   2      293.98      293.06      6.90 o 
   2   7   2      539.34      537.34      8.98 o 
   3   7   2       64.37       63.71      3.53 o 
   4   7   2      509.32      521.52     10.73 o 
   5   7   2      376.07      383.02      9.59 o 
   6   7   2     1375.49     1320.51     14.55 o 
   7   7   2     1455.71     1421.10     14.95 o 
   8   7   2      303.81      317.68      9.66 o 
   9   7   2      134.65      143.46      7.52 o 
  10   7   2      420.50      390.02     10.82 o 
  11   7   2       20.59       14.62      3.82 o 
  12   7   2       28.94       23.20      4.88 o 
  13   7   2      146.01      132.66     11.20 o 
  14   7   2        2.00        3.19      4.42 o 
  15   7   2       18.39       10.89      5.70 o 
  16   7   2      166.70      170.18     14.43 o 
  17   7   2       20.36       16.42      7.17 o 
  18   7   2      117.49      119.21     15.46 o 
  19   7   2       48.98       41.13     10.97 o 
  20   7   2      382.70      381.59     25.22 o 
  21   7   2      267.53      308.65     23.51 o 
 -21   8   2        0.20       -1.42      5.74 o 
 -20   8   2        1.01       -0.07      6.13 o 
 -19   8   2       13.34        3.04      5.66 o 
 -18   8   2      106.00      110.21     13.09 o 
 -17   8   2      126.78      117.49     12.70 o 
 -16   8   2      136.94      123.41     10.92 o 
 -15   8   2      363.30      364.54     16.39 o 
 -14   8   2        5.73       -2.25      7.98 o 
 -13   8   2       39.72       36.63      5.33 o 
 -12   8   2       27.96       29.72      5.12 o 
 -11   8   2      246.11      263.07      8.33 o 
 -10   8   2       31.71       35.69      3.96 o 
  -9   8   2      407.01      408.32     14.85 o 
  -8   8   2      103.21      116.91      7.19 o 
  -7   8   2       17.94       19.84      2.50 o 
  -6   8   2      231.36      259.91      6.52 o 
  -5   8   2      223.41      235.98      6.21 o 
  -4   8   2       20.81       14.69      2.76 o 
  -3   8   2      347.67      334.18     11.28 o 
  -2   8   2      911.05      903.85     13.10 o 
  -1   8   2      599.58      560.93      9.34 o 
   0   8   2       49.97       58.34      3.45 o 
   1   8   2      182.37      189.88      7.15 o 
   2   8   2      478.86      459.13     10.53 o 
   3   8   2      460.02      468.84      9.70 o 
   4   8   2       70.85       73.47      6.00 o 
   5   8   2     2897.84     2838.41     33.49 o 
   6   8   2      106.31       92.86     13.05 o 
   7   8   2      142.35      127.24      7.10 o 
   8   8   2      467.87      447.34     11.60 o 
   9   8   2      551.35      533.60     16.47 o 
  10   8   2       79.51       57.24      5.89 o 
  11   8   2      111.07      128.19      8.56 o 
  12   8   2       25.13       42.20      6.05 o 
  13   8   2      135.49      137.90     11.03 o 
  14   8   2      110.66      101.54     11.40 o 
  15   8   2       28.89       37.06      7.89 o 
  16   8   2       46.41       56.32     10.01 o 
  17   8   2       10.63        8.77      6.10 o 
  18   8   2       99.83       93.31     13.55 o 
  19   8   2      304.42      284.06     20.49 o 
  20   8   2       47.08       52.67     11.62 o 
 -20   9   2        0.86        5.08      5.56 o 
 -19   9   2        5.77        2.69     15.13 o 
 -18   9   2      278.24      269.62     14.97 o 
 -17   9   2      254.90      243.93     22.26 o 
 -16   9   2       89.78       81.52      8.82 o 
 -15   9   2       14.54       14.63      4.36 o 
 -14   9   2       70.19       70.82     12.31 o 
 -13   9   2        0.79        4.54      3.09 o 
 -12   9   2       37.80       44.31      6.63 o 
 -11   9   2       38.27       27.57      7.77 o 
 -10   9   2      169.65      195.99     18.26 o 
  -9   9   2      278.27      300.50     12.00 o 
  -8   9   2       55.43       56.03      5.23 o 
  -7   9   2      524.60      544.60     12.03 o 
  -6   9   2        8.96        7.52      3.58 o 
  -5   9   2       11.82        8.63      3.00 o 
  -4   9   2      306.48      298.29      8.93 o 
  -3   9   2        0.26        2.68      2.60 o 
  -2   9   2      444.10      370.21     10.84 o 
  -1   9   2        1.94        2.81      2.29 o 
   0   9   2      304.84      285.74      8.62 o 
   1   9   2      140.24      141.22      8.72 o 
   2   9   2      107.54      105.93      7.62 o 
   3   9   2      117.67      131.06      8.02 o 
   4   9   2        2.15        3.53      2.45 o 
   5   9   2       14.23       16.79      3.30 o 
   6   9   2      136.33      144.92      8.09 o 
   7   9   2      845.43      791.48     23.48 o 
   8   9   2       12.98       17.46      3.57 o 
   9   9   2      132.65      134.99     10.28 o 
  10   9   2       83.28       89.35      7.37 o 
  11   9   2        5.08        5.15      3.77 o 
  12   9   2      431.18      417.78     20.19 o 
  13   9   2       20.02       16.14      5.60 o 
  14   9   2      157.50      163.73     11.97 o 
  15   9   2        0.74        2.93      5.09 o 
  16   9   2        7.90       16.30      6.47 o 
  17   9   2       10.08        5.86      6.44 o 
  18   9   2        4.70        7.19      6.44 o 
  19   9   2        2.80       -1.49      6.52 o 
 -19  10   2        2.40        0.31      4.66 o 
 -18  10   2        0.58        5.76      7.97 o 
 -17  10   2      367.94      372.25     15.01 o 
 -16  10   2      204.20      224.08     20.12 o 
 -15  10   2      325.38      286.01     37.56 o 
 -14  10   2       15.25        6.95     12.84 o 
 -13  10   2        5.79        0.03     11.57 o 
 -12  10   2      211.92      227.33     25.82 o 
 -11  10   2        0.30       -0.50      4.77 o 
 -10  10   2      867.51      876.54     16.80 o 
  -9  10   2       86.98       89.14      6.70 o 
  -8  10   2      598.40      586.74     14.11 o 
  -7  10   2       33.83       37.83      5.19 o 
  -6  10   2       88.34       65.28      6.31 o 
  -5  10   2      221.86      230.84      9.25 o 
  -4  10   2       44.26       32.17      6.45 o 
  -3  10   2     1187.09     1222.45     22.53 o 
  -2  10   2      106.85       95.70      7.55 o 
  -1  10   2      934.95      912.87     20.59 o 
   0  10   2      832.73      782.26     19.21 o 
   1  10   2       19.01       13.64      4.03 o 
   2  10   2       15.08        6.75      3.31 o 
   3  10   2       97.87       90.14      7.91 o 
   4  10   2     1005.22      977.52     25.15 o 
   5  10   2      165.05      164.84      7.83 o 
   6  10   2      449.12      467.72     12.18 o 
   7  10   2       28.59       28.73      4.52 o 
   8  10   2      257.55      272.11     11.78 o 
   9  10   2      122.78      133.00      8.65 o 
  10  10   2       47.26       56.73      6.61 o 
  11  10   2      858.29      862.64     22.10 o 
  12  10   2      129.83      129.23      9.62 o 
  13  10   2       70.36       61.50      8.67 o 
  14  10   2      224.99      226.49     13.82 o 
  15  10   2      245.39      270.54     15.42 o 
  16  10   2      177.43      192.44     14.21 o 
  17  10   2        6.94       10.02      6.63 o 
  18  10   2       65.65       89.62     12.08 o 
 -17  11   2       13.29       29.76     16.29 o 
 -16  11   2      199.15      183.49     32.12 o 
 -15  11   2       16.11       10.70     15.17 o 
 -14  11   2        2.05       -5.78      8.72 o 
 -13  11   2        1.98       16.23     11.18 o 
 -12  11   2       18.63       -1.33     10.06 o 
 -11  11   2      221.60      229.76      9.70 o 
 -10  11   2       76.97       84.88      6.91 o 
  -9  11   2      257.50      277.81     10.84 o 
  -8  11   2       56.31       55.74      6.03 o 
  -7  11   2      110.81      135.02      8.18 o 
  -6  11   2      110.96      111.19      7.26 o 
  -5  11   2       83.16       81.73      8.46 o 
  -4  11   2     1232.31     1220.14     39.77 o 
  -3  11   2      107.42      101.35      9.51 o 
  -2  11   2      369.77      360.18     12.95 o 
  -1  11   2       14.59       13.20      4.66 o 
   0  11   2       57.81       48.92      6.17 o 
   1  11   2      438.63      425.11     14.02 o 
   2  11   2      389.59      381.58     13.40 o 
   3  11   2      136.57      131.39      9.37 o 
   4  11   2        0.66        0.88      2.65 o 
   5  11   2       40.82       35.73      6.35 o 
   6  11   2       52.78       50.72      7.69 o 
   7  11   2      256.75      258.45     10.99 o 
   8  11   2       78.97       86.07      9.91 o 
   9  11   2        6.73        8.52      3.96 o 
  10  11   2      280.95      316.03     12.66 o 
  11  11   2       12.80        9.27      6.67 o 
  12  11   2      945.85      954.84     36.41 o 
  13  11   2        1.23        3.18      5.04 o 
  14  11   2       34.14       53.70      8.26 o 
  15  11   2      105.38      122.71     10.97 o 
  16  11   2       37.58       52.60      8.55 o 
  17  11   2        0.12        4.86      5.50 o 
 -16  12   2        0.27        0.34      9.90 o 
 -15  12   2        0.46        6.32     11.86 o 
 -14  12   2       76.55      101.12     24.04 o 
 -13  12   2        0.51        3.02     12.48 o 
 -12  12   2        0.04        8.93     12.46 o 
 -11  12   2        1.20        1.90      4.14 o 
 -10  12   2      158.66      161.83      9.22 o 
  -9  12   2       10.41       -0.45      7.37 o 
  -8  12   2        1.86        4.80      3.71 o 
  -7  12   2       28.96       28.43      9.18 o 
  -6  12   2      144.32      147.09     11.48 o 
  -5  12   2      374.78      395.73     15.82 o 
  -4  12   2      232.21      223.73     13.33 o 
  -3  12   2      289.31      297.99     14.70 o 
  -2  12   2       44.65       34.91      8.08 o 
  -1  12   2      119.06       95.16      9.88 o 
   0  12   2       39.21       34.80      7.06 o 
   1  12   2        0.59       -3.37      3.37 o 
   2  12   2       25.11       15.31      5.45 o 
   3  12   2       10.49       20.26      5.81 o 
   4  12   2        0.19       -1.41      4.05 o 
   5  12   2      265.62      291.03     14.58 o 
   6  12   2      148.84      139.87     12.79 o 
   7  12   2       91.40       98.74      9.37 o 
   8  12   2      321.88      329.91     12.33 o 
   9  12   2        4.28        6.75      6.72 o 
  10  12   2      126.06      145.50     11.73 o 
  11  12   2       52.59       56.39      7.15 o 
  12  12   2       27.94       27.54      5.82 o 
  13  12   2      207.27      226.07     21.27 o 
  14  12   2       66.56       67.94      8.20 o 
  15  12   2      261.92      260.47     35.48 o 
 -14  13   2       49.60       77.85     20.30 o 
 -13  13   2       13.39        1.33     10.84 o 
 -12  13   2       19.85       31.18     13.07 o 
 -11  13   2      148.38      160.18     16.28 o 
 -10  13   2      108.57      114.83     14.76 o 
  -9  13   2       21.95       18.91      5.89 o 
  -8  13   2      193.91      213.53     15.25 o 
  -7  13   2       33.42       31.41      7.00 o 
  -6  13   2       39.01       36.29      7.54 o 
  -5  13   2      109.06       90.47     17.45 o 
  -4  13   2        0.01        4.57      4.90 o 
  -3  13   2      118.17       99.26     12.56 o 
  -2  13   2        1.32       -3.73      6.75 o 
  -1  13   2      437.39      444.32     18.54 o 
   0  13   2      139.44      110.70     11.42 o 
   1  13   2       15.91       22.82      6.40 o 
   2  13   2       28.52       18.88      7.01 o 
   3  13   2       67.24       84.42     10.21 o 
   4  13   2       48.99       52.56      8.50 o 
   5  13   2        7.99        8.80      5.63 o 
   6  13   2       17.19       21.84      7.45 o 
   7  13   2      179.90      206.22     13.51 o 
   8  13   2        0.59        4.32      4.75 o 
   9  13   2       21.55       15.66      4.57 o 
  10  13   2        0.17        3.13      4.15 o 
  11  13   2        5.95        2.51      4.75 o 
  12  13   2       65.85       71.54      8.67 o 
  13  13   2      340.77      390.58     15.34 o 
 -11  14   2        7.68        3.44      5.63 o 
 -10  14   2      156.11      147.00     12.75 o 
  -9  14   2      107.62      114.38     11.01 o 
  -8  14   2      396.96      400.37     17.35 o 
  -7  14   2       86.84       79.37      9.76 o 
  -6  14   2      174.92      191.20     13.71 o 
  -5  14   2       13.87       11.54      6.26 o 
  -4  14   2       20.61       25.22      6.85 o 
  -3  14   2        0.67        1.98      5.80 o 
  -2  14   2      101.04       78.08     10.03 o 
  -1  14   2        2.10        3.45      5.24 o 
   0  14   2        2.49        4.97      5.70 o 
   1  14   2      124.29      109.20     17.82 o 
   2  14   2      249.04      273.88     16.14 o 
   3  14   2       36.90       22.34      6.94 o 
   4  14   2      539.03      540.17     21.05 o 
   5  14   2        4.60       12.31      6.13 o 
   6  14   2      229.83      248.90     15.59 o 
   7  14   2        3.38        7.45      5.77 o 
   8  14   2       28.59       28.74      6.97 o 
   9  14   2       69.74       57.81      8.55 o 
  10  14   2        0.13       -0.55      4.85 o 
  -7  15   2        8.28       -4.81      4.81 o 
  -6  15   2       72.11       82.73     10.58 o 
  -5  15   2        6.39       10.41      5.98 o 
  -4  15   2      413.15      408.08     19.12 o 
  -3  15   2       22.87       14.13      7.19 o 
  -2  15   2      156.13      166.73     14.91 o 
  -1  15   2      158.68      144.84     14.00 o 
   0  15   2       23.23       11.48      6.30 o 
   1  15   2        0.43        3.17      5.40 o 
   2  15   2        0.00       -2.45      5.04 o 
   3  15   2      134.68      131.35     13.73 o 
   4  15   2        2.85       -2.77      5.27 o 
   5  15   2      374.94      385.31     20.61 o 
   6  15   2       48.42       47.86      8.74 o 
 -24   1   3       40.74       18.04      9.51 o 
 -23   1   3        7.41       -0.34      6.28 o 
 -22   1   3        2.75        9.68      6.44 o 
 -21   1   3       99.44      107.07     13.73 o 
 -20   1   3       45.32       41.20      8.76 o 
 -19   1   3       15.30        7.26     14.51 o 
 -18   1   3      201.28      168.84     19.18 o 
 -17   1   3        4.17        4.56      5.14 o 
 -16   1   3       27.23       31.14     16.86 o 
 -15   1   3        9.50       10.70      5.27 o 
 -14   1   3      213.36      216.35     10.00 o 
 -13   1   3      216.37      234.92      8.73 o 
 -12   1   3        6.68       13.27      2.60 o 
 -11   1   3        6.36        3.92      1.75 o 
 -10   1   3      676.75      675.58      7.48 o 
  -9   1   3      217.72      214.00      4.08 o 
  -8   1   3      166.79      220.25      5.00 o 
  -7   1   3       86.46       91.35      3.01 o 
  -6   1   3      813.65      798.39      7.91 o 
  -5   1   3      833.92      900.56      8.60 o 
  -4   1   3      111.61      109.94      2.64 o 
  -3   1   3       57.75       61.26      2.13 o 
  -2   1   3     1978.96     1950.38     11.42 o 
  -1   1   3     3305.47     3511.36     18.14 o 
   0   1   3     1206.45     1185.36      8.34 o 
   1   1   3      517.74      527.39      6.55 o 
   2   1   3     3374.79     3480.16     28.64 o 
   3   1   3     1760.69     1825.18     13.92 o 
   4   1   3      690.41      712.90      7.25 o 
   5   1   3       45.23       43.32      3.45 o 
   6   1   3      248.36      283.23      7.14 o 
   7   1   3      137.94      128.31      6.51 o 
   8   1   3      482.49      481.09     10.98 o 
   9   1   3      443.92      480.74      7.71 o 
  10   1   3      599.05      596.89     10.17 o 
  11   1   3      488.26      473.98     15.75 o 
  12   1   3      696.04      649.69     12.61 o 
  13   1   3      490.57      459.71     15.22 o 
  14   1   3        4.59        1.01      4.37 o 
  15   1   3       35.06       41.12      7.98 o 
  16   1   3      437.44      443.79     20.42 o 
  17   1   3      223.62      228.47     17.92 o 
  18   1   3        9.01       10.61      9.17 o 
  19   1   3       35.78       35.12     12.89 o 
  20   1   3      157.62      172.32     17.23 o 
  21   1   3       10.47        9.91      7.06 o 
  22   1   3       27.50       27.74      9.10 o 
  23   1   3        9.31       11.38      7.84 o 
 -24   2   3       20.66       30.61      9.78 o 
 -23   2   3      151.26      133.75     15.97 o 
 -22   2   3        0.51        1.41      6.12 o 
 -21   2   3     1167.51     1210.86     37.05 o 
 -20   2   3       21.51       24.84      7.78 o 
 -19   2   3      253.84      244.81     26.23 o 
 -18   2   3      123.78      107.35     11.95 o 
 -17   2   3       94.61       91.69     10.90 o 
 -16   2   3      413.78      385.23     15.18 o 
 -15   2   3       40.14       18.21      4.46 o 
 -14   2   3      355.66      342.06     12.41 o 
 -13   2   3       11.33       18.20      3.81 o 
 -12   2   3       37.93       26.79      3.60 o 
 -11   2   3     2196.91     2183.32     17.76 o 
 -10   2   3      486.05      445.43      6.23 o 
  -9   2   3     1411.14     1363.99     11.21 o 
  -8   2   3      116.42      141.62      3.59 o 
  -7   2   3     4793.64     4888.93     27.74 o 
  -6   2   3      784.34      786.95      7.24 o 
  -5   2   3     4366.84     4433.93     22.49 o 
  -4   2   3      118.68      162.90      3.26 o 
  -3   2   3      527.06      490.69      5.45 o 
  -2   2   3     4861.87     4787.71     24.24 o 
  -1   2   3        3.90        0.08      0.72 o 
   0   2   3      356.04      324.78      4.25 o 
   1   2   3        4.76        9.05      1.04 o 
   2   2   3      567.87      611.92     10.11 o 
   3   2   3     7516.12     7758.31     77.61 o 
   4   2   3       28.27       33.39      3.45 o 
   5   2   3     3920.78     4182.93     31.37 o 
   6   2   3        6.19       13.93      3.48 o 
   7   2   3      383.10      359.34      6.63 o 
   8   2   3      789.13      778.32     10.25 o 
   9   2   3     3189.81     3336.73     25.74 o 
  10   2   3      158.96      159.00      6.98 o 
  11   2   3      921.28      918.49     15.17 o 
  12   2   3      286.62      263.86      9.38 o 
  13   2   3      629.53      660.54     26.36 o 
  14   2   3        0.10        5.83      4.60 o 
  15   2   3       15.64       10.52      5.59 o 
  16   2   3      881.93      859.86     28.55 o 
  17   2   3      261.10      254.09     17.35 o 
  18   2   3       13.88        3.49      5.57 o 
  19   2   3      652.34      699.99     28.37 o 
  20   2   3       54.75       56.61     11.29 o 
  21   2   3      107.62      119.91     22.63 o 
  22   2   3        0.49       -0.11      6.24 o 
  23   2   3       82.09       79.71     18.28 o 
 -24   3   3      185.09      190.57     24.20 o 
 -23   3   3        1.03       -0.73      7.95 o 
 -22   3   3       10.82       13.74      7.04 o 
 -21   3   3        0.12        0.41      5.67 o 
 -20   3   3      205.74      212.20     20.26 o 
 -19   3   3      179.62      174.42     12.54 o 
 -18   3   3       98.09       69.13      8.11 o 
 -17   3   3      269.16      240.06     12.34 o 
 -16   3   3        0.00       -0.18      3.21 o 
 -15   3   3       51.44       63.33      6.92 o 
 -14   3   3      164.53      139.73     12.36 o 
 -13   3   3      349.18      334.43     11.91 o 
 -12   3   3        0.11        3.37      4.67 o 
 -11   3   3      575.43      583.24      8.06 o 
 -10   3   3     2545.90     2537.19     20.22 o 
  -9   3   3        0.30        3.47      2.18 o 
  -8   3   3     1279.68     1216.51     11.23 o 
  -7   3   3      686.18      691.65      8.41 o 
  -6   3   3      500.92      499.70      6.54 o 
  -5   3   3      695.68      707.31      7.69 o 
  -4   3   3      576.69      615.13      7.01 o 
  -3   3   3     1874.03     1879.09     12.97 o 
  -2   3   3     1622.49     1598.79     11.73 o 
  -1   3   3      703.39      774.64      8.52 o 
   0   3   3        1.09        1.88      1.39 o 
   1   3   3     1146.39     1127.03     11.00 o 
   2   3   3       38.79       11.37      1.92 o 
   3   3   3        2.99        2.49      1.34 o 
   4   3   3     1709.68     1753.76     19.57 o 
   5   3   3      112.57      176.43      5.67 o 
   6   3   3     1299.22     1395.94     14.27 o 
   7   3   3       43.10       53.66      3.40 o 
   8   3   3      518.43      498.66      8.73 o 
   9   3   3      551.18      503.55     15.14 o 
  10   3   3      700.72      706.00     14.72 o 
  11   3   3      346.05      313.30     10.44 o 
  12   3   3      819.50      762.40     17.30 o 
  13   3   3      207.41      215.25     13.68 o 
  14   3   3      167.77      187.50     17.48 o 
  15   3   3       70.08       58.83      9.29 o 
  16   3   3       24.77       18.39     10.05 o 
  17   3   3      730.94      781.19     27.87 o 
  18   3   3       33.69       35.84      8.45 o 
  19   3   3      222.17      206.62     18.35 o 
  20   3   3      222.12      213.99     25.45 o 
  21   3   3       70.71       69.24     15.92 o 
  22   3   3      523.42      558.70     37.23 o 
  23   3   3        6.13        6.40      6.71 o 
 -24   4   3        5.31       19.99      7.56 o 
 -23   4   3        3.16        5.66      8.12 o 
 -22   4   3      160.33      179.63     16.56 o 
 -21   4   3      173.40      187.35     16.43 o 
 -20   4   3       17.57       13.57      6.28 o 
 -19   4   3        5.48        3.22      4.26 o 
 -18   4   3      154.99      133.02     10.80 o 
 -17   4   3       17.57       10.45      4.46 o 
 -16   4   3      189.80      182.09     11.72 o 
 -15   4   3        4.88        2.02      3.13 o 
 -14   4   3       34.30       27.68      4.87 o 
 -13   4   3        6.88        5.67      3.15 o 
 -12   4   3      929.56      901.10     18.89 o 
 -11   4   3     1521.29     1526.51     17.88 o 
 -10   4   3      101.41       93.77      4.87 o 
  -9   4   3      438.46      445.79      8.37 o 
  -8   4   3     1255.89     1215.01     11.96 o 
  -7   4   3       16.27       15.90      1.71 o 
  -6   4   3      168.49      189.19      4.65 o 
  -5   4   3       19.20       21.32      2.17 o 
  -4   4   3     1693.65     1758.99     14.60 o 
  -3   4   3       71.98       61.73      3.11 o 
  -2   4   3     3101.65     3204.93     20.18 o 
  -1   4   3      150.97      194.96      4.72 o 
   0   4   3       50.93       61.42      3.20 o 
   1   4   3      102.66      119.83      4.23 o 
   2   4   3     1063.91     1133.33     11.81 o 
   3   4   3     3996.91     4067.83     25.60 o 
   4   4   3      560.59      538.71      7.76 o 
   5   4   3      629.32      663.61      9.00 o 
   6   4   3     1053.63     1169.30     13.07 o 
   7   4   3       17.74       23.65      3.66 o 
   8   4   3      465.80      434.21      8.91 o 
   9   4   3      210.56      195.30      7.72 o 
  10   4   3        1.98        6.05      2.83 o 
  11   4   3      366.86      322.51     10.59 o 
  12   4   3        2.74       -1.64      2.44 o 
  13   4   3      456.05      421.00     32.85 o 
  14   4   3      162.08      156.16     15.28 o 
  15   4   3      512.54      512.77     20.98 o 
  16   4   3      376.40      378.78     24.18 o 
  17   4   3      229.40      242.04     20.47 o 
  18   4   3      114.62      117.63     17.60 o 
  19   4   3       38.31       25.96     10.08 o 
  20   4   3       29.77       28.75     10.86 o 
  21   4   3      170.50      118.04     19.75 o 
  22   4   3       28.23       31.72     12.31 o 
 -23   5   3        0.00        2.52      7.81 o 
 -22   5   3      122.46      142.49     14.87 o 
 -21   5   3       18.85       13.49      6.24 o 
 -20   5   3       14.66       10.55      5.91 o 
 -19   5   3        1.10        5.47      4.50 o 
 -18   5   3       21.59       22.81      6.49 o 
 -17   5   3       16.28       10.38      9.36 o 
 -16   5   3       23.49       24.50      5.74 o 
 -15   5   3      140.62      148.47     11.63 o 
 -14   5   3      237.45      216.74     11.49 o 
 -13   5   3       23.66       26.00      5.05 o 
 -12   5   3       58.86       53.84      5.63 o 
 -11   5   3        2.16        7.97      4.37 o 
 -10   5   3      116.31      136.61      5.75 o 
  -9   5   3      215.85      213.90      5.43 o 
  -8   5   3      414.05      424.20      7.19 o 
  -7   5   3      304.90      296.63      7.32 o 
  -6   5   3       35.81       28.05      2.22 o 
  -5   5   3       92.98      100.12      4.57 o 
  -4   5   3       22.61       35.66      3.33 o 
  -3   5   3      758.19      779.28     10.36 o 
  -2   5   3        0.06        4.42      0.98 o 
  -1   5   3      233.66      231.64      3.73 o 
   0   5   3        6.38       10.02      1.90 o 
   1   5   3     1548.51     1521.34     17.80 o 
   2   5   3       83.61       88.44      3.11 o 
   3   5   3     2547.28     2672.54     18.82 o 
   4   5   3      616.26      616.91      7.26 o 
   5   5   3      190.89      194.22      4.79 o 
   6   5   3      357.67      347.31      6.31 o 
   7   5   3      212.53      223.47      5.93 o 
   8   5   3      215.75      208.50      6.85 o 
   9   5   3       60.83       69.78      5.71 o 
  10   5   3      265.09      250.98      8.56 o 
  11   5   3        2.49        1.20      3.56 o 
  12   5   3      189.74      147.32      9.44 o 
  13   5   3        6.47        1.79      4.74 o 
  14   5   3       71.72       63.77     11.24 o 
  15   5   3       96.50      103.89     14.57 o 
  16   5   3       11.04       14.96      7.63 o 
  17   5   3       83.28       93.27     15.38 o 
  18   5   3       39.39       36.99     11.01 o 
  19   5   3       14.45       19.98      9.61 o 
  20   5   3       60.46       56.96     14.02 o 
  21   5   3       51.96       41.89     13.58 o 
  22   5   3       65.25       64.42     14.59 o 
 -23   6   3        0.98        9.19      7.12 o 
 -22   6   3        6.62        4.75      7.40 o 
 -21   6   3       85.23       61.91     13.42 o 
 -20   6   3        7.72       10.68      5.68 o 
 -19   6   3        9.14        8.17      5.03 o 
 -18   6   3       38.06       44.43     10.46 o 
 -17   6   3       67.89       72.58      8.90 o 
 -16   6   3       48.06       46.56      8.13 o 
 -15   6   3       30.88       31.01      5.95 o 
 -14   6   3      114.06      111.59      9.56 o 
 -13   6   3      228.02      195.66     10.32 o 
 -12   6   3       17.27       11.79      3.85 o 
 -11   6   3      353.47      342.34      7.54 o 
 -10   6   3      333.17      330.13      8.34 o 
  -9   6   3      528.73      512.60     10.59 o 
  -8   6   3      150.25      176.53      5.34 o 
  -7   6   3      668.07      669.47     10.93 o 
  -6   6   3       30.85       24.84      4.46 o 
  -5   6   3     1531.31     1486.07     16.64 o 
  -4   6   3      607.58      649.17      9.84 o 
  -3   6   3       24.88       21.34      2.09 o 
  -2   6   3      101.21      109.86      3.51 o 
  -1   6   3     1489.27     1503.48     13.46 o 
   0   6   3     1556.76     1473.69     14.77 o 
   1   6   3      116.32      124.29      5.74 o 
   2   6   3      198.44      195.20      5.83 o 
   3   6   3        5.14        7.01      1.62 o 
   4   6   3      434.75      502.54      8.09 o 
   5   6   3     3022.79     2956.56     21.90 o 
   6   6   3      139.05      154.00      4.67 o 
   7   6   3      470.60      469.68     10.55 o 
   8   6   3      167.30      162.97      6.90 o 
   9   6   3       85.15      120.10      6.20 o 
  10   6   3        6.52       10.34      3.50 o 
  11   6   3      367.53      327.25     12.42 o 
  12   6   3      570.37      611.60     17.24 o 
  13   6   3        2.39        7.40      5.78 o 
  14   6   3      636.26      602.74     26.61 o 
  15   6   3      164.91      183.16     16.06 o 
  16   6   3        3.93       -0.26      4.95 o 
  17   6   3        5.34       -4.07      6.47 o 
  18   6   3      159.12      172.32     20.04 o 
  19   6   3      432.44      473.81     28.95 o 
  20   6   3       20.10       12.57      8.92 o 
  21   6   3       22.35       21.85     10.19 o 
 -22   7   3       70.86       85.47     14.29 o 
 -21   7   3       33.32       22.91      9.24 o 
 -20   7   3      109.01       93.63     14.38 o 
 -19   7   3      227.81      212.61     17.52 o 
 -18   7   3       68.34       77.12     12.11 o 
 -17   7   3       41.25       57.88      8.88 o 
 -16   7   3        3.76        4.67      4.59 o 
 -15   7   3       57.76       60.59      8.72 o 
 -14   7   3       22.74       34.42      6.37 o 
 -13   7   3      592.46      590.91     19.02 o 
 -12   7   3       75.64       69.69      7.90 o 
 -11   7   3        5.96        7.08      2.96 o 
 -10   7   3       68.07       70.06      7.38 o 
  -9   7   3      410.90      430.90     14.03 o 
  -8   7   3       88.52      104.36      6.17 o 
  -7   7   3      204.35      192.52      6.09 o 
  -6   7   3      456.19      466.09     11.27 o 
  -5   7   3      220.09      202.46     11.25 o 
  -4   7   3      892.08      834.28     12.56 o 
  -3   7   3      591.69      573.94     12.51 o 
  -2   7   3        3.27        3.32      1.82 o 
  -1   7   3      746.47      744.19     10.55 o 
   0   7   3       10.71       13.13      2.08 o 
   1   7   3     1821.95     1765.83     18.70 o 
   2   7   3     4155.53     3977.15     36.66 o 
   3   7   3      134.64      125.89      6.41 o 
   4   7   3        0.07        1.60      2.17 o 
   5   7   3     2739.38     2790.02     29.88 o 
   6   7   3     3714.52     3689.74     36.27 o 
   7   7   3        0.29        5.27      2.61 o 
   8   7   3      815.78      808.94     16.81 o 
   9   7   3      141.69      137.18      8.66 o 
  10   7   3       60.02       79.61      6.64 o 
  11   7   3      859.63      879.29     20.48 o 
  12   7   3      155.47      142.17      9.73 o 
  13   7   3      755.88      727.18     27.77 o 
  14   7   3      722.01      722.06     28.59 o 
  15   7   3       43.26       48.61     10.02 o 
  16   7   3       28.65       26.49      8.74 o 
  17   7   3       35.44       23.78      8.54 o 
  18   7   3       63.26       69.01     13.00 o 
  19   7   3        6.29        4.43      7.13 o 
  20   7   3      348.66      357.02     25.58 o 
  21   7   3       13.50       10.08      7.19 o 
 -21   8   3       40.82       54.09     11.62 o 
 -20   8   3       27.42       23.87     11.14 o 
 -19   8   3      238.70      265.44     16.63 o 
 -18   8   3      433.02      451.60     20.33 o 
 -17   8   3       69.50       59.35      9.22 o 
 -16   8   3       96.42       69.14     11.22 o 
 -15   8   3        5.59        5.86      8.96 o 
 -14   8   3       63.24       80.02      9.26 o 
 -13   8   3       53.39       74.31      8.23 o 
 -12   8   3     2710.22     2800.44     89.19 o 
 -11   8   3      796.39      779.47     16.55 o 
 -10   8   3      112.23      107.43      7.03 o 
  -9   8   3      202.73      213.76      9.49 o 
  -8   8   3      121.82      121.77      7.38 o 
  -7   8   3      815.88      827.69     16.52 o 
  -6   8   3      224.45      228.11     10.44 o 
  -5   8   3     2428.73     2316.67     29.74 o 
  -4   8   3        4.07        5.13      2.67 o 
  -3   8   3       52.26       47.91      6.62 o 
  -2   8   3      343.21      359.04      9.45 o 
  -1   8   3      632.23      624.59     12.20 o 
   0   8   3     1588.95     1552.00     20.58 o 
   1   8   3      275.78      279.82     11.10 o 
   2   8   3     2118.17     2030.24     29.67 o 
   3   8   3      370.47      372.93     11.62 o 
   4   8   3      488.84      473.19     13.02 o 
   5   8   3      484.60      475.48     13.11 o 
   6   8   3       51.94       48.62      5.45 o 
   7   8   3      508.58      552.93     14.21 o 
   8   8   3       32.41       16.15      3.52 o 
   9   8   3        0.08        0.49      2.42 o 
  10   8   3       40.75       42.29      5.93 o 
  11   8   3       34.87       38.92      6.84 o 
  12   8   3     2005.06     1990.33     33.97 o 
  13   8   3        1.51        5.94      5.48 o 
  14   8   3      622.87      602.80     25.34 o 
  15   8   3        3.54       15.92      7.14 o 
  16   8   3        5.94       -1.13      6.14 o 
  17   8   3      330.11      352.13     22.36 o 
  18   8   3      102.66      111.37     15.84 o 
  19   8   3      366.17      398.26     25.67 o 
  20   8   3      236.65      256.79     21.01 o 
 -20   9   3       16.97       12.63      6.53 o 
 -19   9   3      146.99      180.62     13.55 o 
 -18   9   3       96.41      100.92     11.68 o 
 -17   9   3       39.33       42.51      8.08 o 
 -16   9   3        0.46        3.16      4.94 o 
 -15   9   3       84.62       89.04     16.49 o 
 -14   9   3       80.70       97.47     13.07 o 
 -13   9   3      733.69      765.09     15.83 o 
 -12   9   3       65.15       78.65     12.10 o 
 -11   9   3     1226.72     1264.99     23.89 o 
 -10   9   3      341.55      337.86     11.14 o 
  -9   9   3       17.44       17.83      4.29 o 
  -8   9   3       18.97        9.47      3.59 o 
  -7   9   3      439.19      444.04     18.52 o 
  -6   9   3      293.71      295.68     10.80 o 
  -5   9   3       35.35       22.69      4.44 o 
  -4   9   3      198.55      193.09     11.01 o 
  -3   9   3      328.97      284.18     10.62 o 
  -2   9   3      211.17      224.77      7.76 o 
  -1   9   3     1173.92     1162.03     17.96 o 
   0   9   3       12.82       12.49      3.85 o 
   1   9   3      852.17      810.34     18.02 o 
   2   9   3      128.89      115.15     10.97 o 
   3   9   3      896.67      870.11     15.26 o 
   4   9   3       19.83       19.41      4.15 o 
   5   9   3      557.08      551.31     14.84 o 
   6   9   3      233.29      226.65     10.47 o 
   7   9   3       50.08       40.55      5.25 o 
   8   9   3      352.79      386.63     13.94 o 
   9   9   3       85.98       91.37      8.42 o 
  10   9   3        9.65        8.17      4.18 o 
  11   9   3      660.66      704.41     21.53 o 
  12   9   3       18.85       19.16      5.69 o 
  13   9   3      891.62      888.01     30.02 o 
  14   9   3       90.30       72.43     11.08 o 
  15   9   3       49.30       57.08     10.58 o 
  16   9   3        0.13        0.25      5.87 o 
  17   9   3      121.28      127.70     15.43 o 
  18   9   3      628.86      578.63     28.28 o 
  19   9   3       56.61       64.81     12.43 o 
 -19  10   3        0.62        0.10      5.13 o 
 -18  10   3       43.42       52.24      8.58 o 
 -17  10   3      124.48       42.55     21.89 o 
 -16  10   3       55.90       57.74      8.16 o 
 -15  10   3       14.97        8.91      9.76 o 
 -14  10   3        7.36        2.66      4.46 o 
 -13  10   3       32.57       44.82      6.92 o 
 -12  10   3      124.32      135.84     10.10 o 
 -11  10   3      390.92      400.68     14.43 o 
 -10  10   3      121.56      128.27      8.28 o 
  -9  10   3      120.61      126.64      9.55 o 
  -8  10   3      333.29      354.06     11.90 o 
  -7  10   3      305.56      314.88     16.79 o 
  -6  10   3       11.57       22.33      4.42 o 
  -5  10   3       43.00       60.86      6.03 o 
  -4  10   3      126.74      126.08     10.05 o 
  -3  10   3        9.70        4.35      3.22 o 
  -2  10   3      188.76      173.98     10.02 o 
  -1  10   3      118.73      136.04      9.43 o 
   0  10   3      223.38      211.67     10.56 o 
   1  10   3      902.35      858.50     19.60 o 
   2  10   3      607.77      616.12     16.51 o 
   3  10   3      129.08      133.79      9.14 o 
   4  10   3      703.65      688.92     13.67 o 
   5  10   3      123.83      135.43      8.68 o 
   6  10   3      227.42      227.44     12.41 o 
   7  10   3      502.50      486.86     16.22 o 
   8  10   3      423.25      408.96     14.94 o 
   9  10   3       85.26       83.84      8.58 o 
  10  10   3       13.64       14.81      5.09 o 
  11  10   3      327.29      324.00     15.15 o 
  12  10   3     1099.14     1152.31     29.27 o 
  13  10   3       21.32       17.83      7.09 o 
  14  10   3      162.82      159.54     13.67 o 
  15  10   3      841.16      925.52     32.09 o 
  16  10   3        3.20        0.11      6.11 o 
  17  10   3        2.60        4.98      6.39 o 
  18  10   3       25.42       33.45      9.48 o 
 -17  11   3        0.85        2.61      6.34 o 
 -16  11   3        0.25       -3.36      9.83 o 
 -15  11   3       29.75       32.92     16.22 o 
 -14  11   3        1.62        8.76      4.21 o 
 -13  11   3       13.75       17.64      5.25 o 
 -12  11   3       29.72       32.71      6.47 o 
 -11  11   3      282.91      300.92     12.63 o 
 -10  11   3      171.80      157.65      9.35 o 
  -9  11   3        3.75        6.83      4.10 o 
  -8  11   3      242.05      242.45     10.96 o 
  -7  11   3        3.54       -0.69      3.51 o 
  -6  11   3       29.35       27.65      4.55 o 
  -5  11   3       14.10        4.61      4.97 o 
  -4  11   3      147.30      129.10     10.60 o 
  -3  11   3      163.79      174.74     12.43 o 
  -2  11   3      457.97      465.83     17.13 o 
  -1  11   3      252.66      248.86     14.06 o 
   0  11   3       69.95       47.34      9.21 o 
   1  11   3      248.67      216.39     12.63 o 
   2  11   3      229.41      240.61     13.21 o 
   3  11   3      242.11      230.87     13.29 o 
   4  11   3        5.49        5.82      4.12 o 
   5  11   3      198.65      207.21     16.30 o 
   6  11   3        1.95        5.58      3.52 o 
   7  11   3       74.62       84.33      7.71 o 
   8  11   3        3.80        6.46      4.12 o 
   9  11   3       83.24       99.68     22.21 o 
  10  11   3      376.26      392.20     15.39 o 
  11  11   3        0.91        1.92      4.85 o 
  12  11   3      314.05      350.33     16.82 o 
  13  11   3       84.15       82.03     11.43 o 
  14  11   3       27.58       25.30      7.81 o 
  15  11   3        6.92        9.23      6.66 o 
  16  11   3       56.87       45.43      9.41 o 
 -16  12   3       72.13      104.69     22.38 o 
 -15  12   3       24.77       15.93     12.99 o 
 -14  12   3       56.85       59.86     12.39 o 
 -13  12   3      129.05      140.71     10.66 o 
 -12  12   3       22.92       31.14      6.68 o 
 -11  12   3      356.86      393.28     21.15 o 
 -10  12   3      283.14      312.82     12.37 o 
  -9  12   3      361.12      371.27     13.06 o 
  -8  12   3       22.76       18.85      4.81 o 
  -7  12   3      105.93      112.64     15.92 o 
  -6  12   3        2.83        4.26      6.01 o 
  -5  12   3       73.61       61.65      8.40 o 
  -4  12   3      418.21      398.27     16.67 o 
  -3  12   3        0.81        3.73      4.43 o 
  -2  12   3      587.55      583.14     24.09 o 
  -1  12   3      269.14      242.93     14.57 o 
   0  12   3        0.07        1.19      4.36 o 
   1  12   3      269.53      279.32     17.87 o 
   2  12   3       85.90       90.55      9.88 o 
   3  12   3     1417.27     1400.14     37.59 o 
   4  12   3      580.33      582.82     20.19 o 
   5  12   3       11.21       18.05      7.65 o 
   6  12   3       52.38       45.24      7.68 o 
   7  12   3       18.07        7.72      3.99 o 
   8  12   3      353.63      328.21     21.02 o 
   9  12   3      562.48      592.78     21.33 o 
  10  12   3       56.51       60.63      9.84 o 
  11  12   3       28.98       26.91     10.42 o 
  12  12   3        8.10        8.20      5.08 o 
  13  12   3       27.07       40.19      8.77 o 
  14  12   3      133.77      148.11     13.07 o 
 -13  13   3       12.04       11.81      5.54 o 
 -12  13   3       70.55       72.85      8.73 o 
 -11  13   3       53.26       63.46      8.52 o 
 -10  13   3      188.53      207.94     16.34 o 
  -9  13   3       99.73      123.77     11.31 o 
  -8  13   3      173.75      181.32     12.50 o 
  -7  13   3      131.98      142.11     28.49 o 
  -6  13   3        1.04        2.40      4.65 o 
  -5  13   3      237.81      244.86     14.88 o 
  -4  13   3        0.06       -0.47      4.52 o 
  -3  13   3      538.15      552.35     20.58 o 
  -2  13   3      239.55      234.12     15.27 o 
  -1  13   3       36.13       24.36      6.94 o 
   0  13   3        0.18        4.79      4.92 o 
   1  13   3        5.60        4.39      7.72 o 
   2  13   3      834.66      789.63     24.89 o 
   3  13   3      674.47      659.45     22.60 o 
   4  13   3      203.82      198.86     14.76 o 
   5  13   3      290.76      345.94     17.21 o 
   6  13   3        3.17       -0.22      4.96 o 
   7  13   3        0.09        8.90      5.55 o 
   8  13   3       39.37       24.28      6.95 o 
   9  13   3       54.15       53.13      6.50 o 
  10  13   3      167.86      195.70     11.80 o 
  11  13   3      113.58      125.13     10.87 o 
  12  13   3        6.53       10.87      5.99 o 
 -11  14   3      104.49      127.14     14.19 o 
 -10  14   3        0.84        6.49      5.87 o 
  -9  14   3      148.36      179.63     13.94 o 
  -8  14   3      145.91      154.03     13.19 o 
  -7  14   3      113.00      105.95     18.40 o 
  -6  14   3        3.89        8.28      5.77 o 
  -5  14   3       14.94       10.86      5.96 o 
  -4  14   3      238.77      221.32     15.91 o 
  -3  14   3       53.92       49.72      9.69 o 
  -2  14   3      158.73      182.04     15.13 o 
  -1  14   3       48.02       50.68     17.04 o 
   0  14   3       22.46       20.66      8.66 o 
   1  14   3        8.12       10.99      6.37 o 
   2  14   3       34.07       23.22      7.12 o 
   3  14   3      159.62      160.17     30.43 o 
   4  14   3      116.94      120.41     12.91 o 
   5  14   3       80.73       65.62      9.84 o 
   6  14   3        0.92       -2.56      7.07 o 
   7  14   3       20.57       14.98      6.19 o 
   8  14   3        2.72        0.84      4.65 o 
   9  14   3      132.60      130.58     19.35 o 
  -6  15   3       57.09       60.25      9.22 o 
  -5  15   3       26.32       17.79      7.34 o 
  -4  15   3      108.01      101.11     13.04 o 
  -3  15   3        7.45       11.20      6.01 o 
  -2  15   3        0.05        0.22      6.67 o 
  -1  15   3       28.68       11.27      6.58 o 
   0  15   3        0.90        1.14      6.38 o 
   1  15   3        0.10        2.78      5.36 o 
   2  15   3      158.10      184.37     15.59 o 
   3  15   3       41.51       30.47      7.84 o 
   4  15   3      195.07      184.70     17.47 o 
   5  15   3       54.12       63.55     11.00 o 
 -24   0   4       61.28       61.10     17.40 o 
 -23   0   4       49.59       20.18     11.98 o 
 -22   0   4        7.11        9.03      9.38 o 
 -21   0   4       91.80      104.30     19.61 o 
 -20   0   4       73.26       78.37     16.60 o 
 -19   0   4      394.91      376.98     28.52 o 
 -18   0   4      589.09      559.70     32.70 o 
 -17   0   4     1748.39     1547.03     54.40 o 
 -16   0   4      626.54      700.94     35.26 o 
 -15   0   4        0.45       -3.37      4.56 o 
 -14   0   4     1467.48     1339.41     45.43 o 
 -13   0   4      312.16      223.13     18.38 o 
 -12   0   4       18.43       13.91      3.55 o 
 -11   0   4      511.00      453.71     18.55 o 
 -10   0   4        0.06       -0.96      2.60 o 
  -9   0   4     1013.70     1017.36     14.25 o 
  -8   0   4     1519.25     1573.37     20.37 o 
  -7   0   4       13.12       19.18      2.25 o 
  -6   0   4      881.88      822.90     11.41 o 
  -5   0   4     1651.00     1627.68     19.55 o 
  -4   0   4     2634.32     2456.67     19.41 o 
  -3   0   4     4880.67     5043.09     35.45 o 
  -2   0   4     2009.02     1902.25     15.99 o 
  -1   0   4     5066.86     5134.38     33.11 o 
   0   0   4     1305.50     1344.87     16.62 o 
   1   0   4      169.20      151.16      5.09 o 
   2   0   4      488.59      481.79     10.20 o 
   3   0   4     9551.20     9536.09    144.30 o 
   4   0   4      263.27      272.93      9.21 o 
   5   0   4       25.15       19.17      4.50 o 
   6   0   4      187.07      199.42      7.35 o 
   7   0   4        8.17       26.84      3.30 o 
   8   0   4     6879.96     6963.48     64.30 o 
   9   0   4      128.64      126.03      7.74 o 
  10   0   4       96.48       95.80      9.83 o 
  11   0   4      817.84      805.96     23.35 o 
  12   0   4     1230.65     1186.05     29.17 o 
  13   0   4     2757.36     2623.38     70.18 o 
  14   0   4      838.08      906.88     40.22 o 
  15   0   4     2647.79     2735.42     76.30 o 
  16   0   4      224.73      256.59     23.25 o 
  17   0   4       32.91        8.23      8.45 o 
  18   0   4       60.41       33.12     12.39 o 
  19   0   4       67.94       38.79     13.12 o 
  20   0   4      194.97      147.15     23.23 o 
  21   0   4       46.67       43.84     15.84 o 
  22   0   4      545.30      533.58     39.98 o 
  23   0   4       32.60       60.36     18.63 o 
 -24   1   4        0.77        3.88      6.26 o 
 -23   1   4        3.00        0.10      6.25 o 
 -22   1   4       81.76      104.67     14.23 o 
 -21   1   4       20.19       31.84      8.57 o 
 -20   1   4      479.81      464.22     26.24 o 
 -19   1   4      174.96      151.36     14.80 o 
 -18   1   4      221.07      202.47     16.60 o 
 -17   1   4      160.11      147.12     26.53 o 
 -16   1   4      104.30      118.05     12.29 o 
 -15   1   4       49.75       27.03      9.24 o 
 -14   1   4       44.21       49.30      6.26 o 
 -13   1   4       41.85       37.83      5.41 o 
 -12   1   4      576.58      576.64     12.42 o 
 -11   1   4        0.63        1.10      1.61 o 
 -10   1   4      234.83      244.98      4.48 o 
  -9   1   4      101.30      139.75      3.90 o 
  -8   1   4     1120.53     1154.24     10.81 o 
  -7   1   4      342.87      365.67      6.01 o 
  -6   1   4     4911.13     5230.69     28.03 o 
  -5   1   4      651.89      604.86      5.64 o 
  -4   1   4     2410.97     2604.44     14.99 o 
  -3   1   4     5648.39     5669.19     28.77 o 
  -2   1   4      164.52      173.03      3.34 o 
  -1   1   4       36.49       47.43      1.87 o 
   0   1   4        9.65       18.35      1.38 o 
   1   1   4       90.43      112.97      2.85 o 
   2   1   4     4247.41     4206.15     24.16 o 
   3   1   4     2655.77     2859.57     21.81 o 
   4   1   4       10.58        2.13      1.11 o 
   5   1   4     1186.33     1259.92     11.73 o 
   6   1   4      168.68      171.66      3.91 o 
   7   1   4     2436.70     2392.57     25.52 o 
   8   1   4      395.63      377.69     10.73 o 
   9   1   4     2450.59     2330.28     29.41 o 
  10   1   4        8.15        3.71      2.71 o 
  11   1   4      738.44      666.01     13.54 o 
  12   1   4       85.65       84.15      6.04 o 
  13   1   4      130.22      151.73     13.56 o 
  14   1   4      118.05      133.50     13.02 o 
  15   1   4      267.90      251.48     15.72 o 
  16   1   4      831.66      855.23     29.33 o 
  17   1   4      224.99      263.01     17.13 o 
  18   1   4       22.41       12.72      6.48 o 
  19   1   4        4.32        8.62      6.50 o 
  20   1   4       37.00       36.19      9.80 o 
  21   1   4      616.54      572.29     28.29 o 
  22   1   4      245.15      238.37     22.22 o 
  23   1   4      139.67      144.52     18.07 o 
 -24   2   4       75.00       76.02     13.08 o 
 -23   2   4      122.75      147.67     16.36 o 
 -22   2   4       57.17       70.15     27.52 o 
 -21   2   4       36.89       46.92     10.24 o 
 -20   2   4       27.41       25.12     11.91 o 
 -19   2   4       54.82       32.72      8.23 o 
 -18   2   4        9.90       14.60      6.40 o 
 -17   2   4       13.66       10.38      5.63 o 
 -16   2   4      155.46      151.20     20.24 o 
 -15   2   4        0.30        2.85      3.08 o 
 -14   2   4        0.05       -0.02      2.81 o 
 -13   2   4        1.48       -1.98      2.74 o 
 -12   2   4        5.35       11.05      3.89 o 
 -11   2   4      667.74      671.95     12.59 o 
 -10   2   4        0.64       -0.93      1.24 o 
  -9   2   4        0.19        1.19      1.28 o 
  -8   2   4      169.12      173.37      4.27 o 
  -7   2   4        4.19        5.61      1.42 o 
  -6   2   4     2514.96     2610.61     16.68 o 
  -5   2   4      992.51     1016.05      9.66 o 
  -4   2   4     2711.54     2766.48     18.44 o 
  -3   2   4      150.08      136.13      3.09 o 
  -2   2   4       93.88      119.97      2.75 o 
  -1   2   4     5886.28     6310.09     28.29 o 
   0   2   4     1398.80     1364.97     10.22 o 
   1   2   4     1887.80     1893.74     14.28 o 
   2   2   4     1029.25     1039.61      8.81 o 
   3   2   4     2237.01     2210.79     15.41 o 
   4   2   4     1822.45     1918.94     19.38 o 
   5   2   4      248.01      276.42      9.14 o 
   6   2   4        3.11        4.25      2.17 o 
   7   2   4      970.78      971.71     14.00 o 
   8   2   4     1626.29     1566.43     18.70 o 
   9   2   4        4.74        0.94      3.49 o 
  10   2   4     1522.94     1419.72     22.61 o 
  11   2   4      314.27      290.84     10.25 o 
  12   2   4      178.11      190.81      9.08 o 
  13   2   4      150.93      148.83     21.46 o 
  14   2   4      618.62      657.87     24.04 o 
  15   2   4      178.41      185.26     15.56 o 
  16   2   4      563.00      512.91     27.78 o 
  17   2   4       72.09       58.87     10.32 o 
  18   2   4       28.08       28.87      9.03 o 
  19   2   4      106.08       97.13     13.58 o 
  20   2   4       73.43       51.49     10.92 o 
  21   2   4        8.63       -3.76      6.60 o 
  22   2   4      162.34      197.20     27.84 o 
 -24   3   4        5.75        7.12      7.11 o 
 -23   3   4        2.04        8.07      8.64 o 
 -22   3   4       18.02       10.25      9.37 o 
 -21   3   4      110.90      103.03     13.42 o 
 -20   3   4       48.95       57.85     10.10 o 
 -19   3   4       45.11       43.15      7.18 o 
 -18   3   4        0.31        2.05      3.82 o 
 -17   3   4       25.11       19.43      5.27 o 
 -16   3   4       10.24       12.00      4.23 o 
 -15   3   4       26.38       22.09      4.87 o 
 -14   3   4      157.16      168.75     10.18 o 
 -13   3   4       25.31       29.54      5.11 o 
 -12   3   4       14.19       13.28      3.82 o 
 -11   3   4       43.16       31.77      4.17 o 
 -10   3   4       71.09       69.53      3.56 o 
  -9   3   4      851.89      811.74      9.33 o 
  -8   3   4      141.75      163.64      4.63 o 
  -7   3   4       31.44       31.56      2.23 o 
  -6   3   4       27.11       11.17      1.58 o 
  -5   3   4      564.38      642.23      8.09 o 
  -4   3   4      907.35      978.76     10.29 o 
  -3   3   4       78.85       89.31      3.17 o 
  -2   3   4      586.73      590.50      7.84 o 
  -1   3   4      386.91      374.29      6.74 o 
   0   3   4      194.59      192.24      4.01 o 
   1   3   4      483.38      530.00      6.51 o 
   2   3   4      566.16      547.43      7.07 o 
   3   3   4      281.47      299.81      6.61 o 
   4   3   4      197.56      213.02      6.26 o 
   5   3   4      955.88     1003.64     13.82 o 
   6   3   4     1942.99     2039.01     23.64 o 
   7   3   4      236.21      236.03      7.27 o 
   8   3   4      512.92      506.03     11.64 o 
   9   3   4     1955.57     1943.85     28.75 o 
  10   3   4      252.02      240.28     12.46 o 
  11   3   4       25.61       35.89      5.07 o 
  12   3   4      233.99      225.23      9.82 o 
  13   3   4     1069.72     1018.31     29.15 o 
  14   3   4      117.19      113.29     20.91 o 
  15   3   4       48.93       46.09     14.39 o 
  16   3   4       60.64       59.61      9.98 o 
  17   3   4      339.46      315.02     18.81 o 
  18   3   4      492.23      526.91     24.71 o 
  19   3   4        0.12        8.97      8.86 o 
  20   3   4        0.04        0.29      7.20 o 
  21   3   4      143.31      144.83     22.88 o 
  22   3   4        6.92       -0.57      7.65 o 
 -23   4   4       18.06       32.48     10.90 o 
 -22   4   4      201.54      211.08     29.22 o 
 -21   4   4       78.10       69.43     10.78 o 
 -20   4   4       50.35       57.96      9.58 o 
 -19   4   4      196.46      206.34     16.45 o 
 -18   4   4      156.61      176.61     14.56 o 
 -17   4   4       98.38       87.02      8.73 o 
 -16   4   4       32.34       29.31      5.50 o 
 -15   4   4      430.05      415.47     15.04 o 
 -14   4   4       14.94       11.30      3.92 o 
 -13   4   4      977.98      934.80     19.14 o 
 -12   4   4       77.31       77.81      6.68 o 
 -11   4   4     1309.04     1264.06     24.18 o 
 -10   4   4      357.69      368.91      7.36 o 
  -9   4   4      335.17      332.83      6.44 o 
  -8   4   4      605.93      603.95     10.89 o 
  -7   4   4     1550.81     1511.39     13.71 o 
  -6   4   4      492.09      459.86      7.98 o 
  -5   4   4      469.70      491.24      6.78 o 
  -4   4   4      151.47      177.93      3.95 o 
  -3   4   4     2673.31     2734.80     18.83 o 
  -2   4   4       21.72       41.07      3.20 o 
  -1   4   4     2934.39     2802.72     30.00 o 
   0   4   4     3703.99     3495.53     27.06 o 
   1   4   4     3651.48     3808.99     25.85 o 
   2   4   4     1958.78     2063.19     20.31 o 
   3   4   4      212.93      232.49      5.02 o 
   4   4   4      198.94      162.71      5.42 o 
   5   4   4      425.01      404.07      8.29 o 
   6   4   4      792.79      849.37     14.85 o 
   7   4   4      591.69      568.20     12.30 o 
   8   4   4       10.63       22.85      3.80 o 
   9   4   4       55.96       69.78      6.82 o 
  10   4   4       35.81       13.95      3.90 o 
  11   4   4      427.44      458.66     13.24 o 
  12   4   4      407.43      447.22     13.40 o 
  13   4   4      602.55      526.87     22.03 o 
  14   4   4      198.65      200.39     17.92 o 
  15   4   4       29.30       44.18     11.27 o 
  16   4   4      666.38      682.43     34.02 o 
  17   4   4      800.34      775.14     37.61 o 
  18   4   4      500.95      468.81     30.22 o 
  19   4   4      564.89      565.04     34.36 o 
  20   4   4       76.59       66.57     15.98 o 
  21   4   4        3.30        6.68      9.17 o 
  22   4   4       14.27        9.63      7.84 o 
 -23   5   4        3.01        1.91      6.12 o 
 -22   5   4        9.08       19.03     10.08 o 
 -21   5   4      131.94      118.71     13.12 o 
 -20   5   4       66.84       52.36      9.17 o 
 -19   5   4      100.39       90.47     12.89 o 
 -18   5   4        4.84        6.03      4.70 o 
 -17   5   4       12.11       10.19      6.07 o 
 -16   5   4      318.52      301.40     33.90 o 
 -15   5   4      153.17      173.81     11.16 o 
 -14   5   4     1351.72     1304.37     26.95 o 
 -13   5   4      308.12      304.19     12.46 o 
 -12   5   4      438.56      400.92     13.69 o 
 -11   5   4       17.26       13.66      4.36 o 
 -10   5   4     1006.80     1023.96     15.49 o 
  -9   5   4      273.54      273.20      8.05 o 
  -8   5   4      227.39      227.50      6.60 o 
  -7   5   4      519.65      502.41      8.71 o 
  -6   5   4       57.21       58.16      3.35 o 
  -5   5   4      241.40      249.10      7.36 o 
  -4   5   4      134.53      125.88      6.91 o 
  -3   5   4      593.06      583.89      8.07 o 
  -2   5   4      361.74      342.33      7.27 o 
  -1   5   4       97.95      105.17      4.76 o 
   0   5   4     1321.69     1250.51     15.25 o 
   1   5   4      987.90      952.34     14.70 o 
   2   5   4     2864.89     2889.04     29.05 o 
   3   5   4        7.53        7.04      2.16 o 
   4   5   4      140.12      169.39      4.17 o 
   5   5   4     1001.97      895.06     18.66 o 
   6   5   4      418.07      368.95     11.88 o 
   7   5   4        2.92        6.00      2.29 o 
   8   5   4      441.60      453.79     12.98 o 
   9   5   4      166.60      171.56      9.23 o 
  10   5   4      984.98     1088.32     23.54 o 
  11   5   4     1545.17     1501.15     28.75 o 
  12   5   4      505.74      518.53     16.61 o 
  13   5   4      471.13      477.56     25.24 o 
  14   5   4        1.18        6.44      6.71 o 
  15   5   4       89.71       94.38     14.57 o 
  16   5   4      882.63      892.43     38.43 o 
  17   5   4      189.72      189.92     21.62 o 
  18   5   4      425.89      419.03     28.02 o 
  19   5   4        9.06       11.29      8.51 o 
  20   5   4       39.34       55.89     13.95 o 
  21   5   4        3.52        6.78      8.72 o 
 -22   6   4      116.97      103.53     17.04 o 
 -21   6   4      161.58      178.86     21.09 o 
 -20   6   4      339.55      387.52     20.71 o 
 -19   6   4       90.37       78.76     10.60 o 
 -18   6   4        1.68        3.07      4.41 o 
 -17   6   4       77.54       68.00      8.17 o 
 -16   6   4       53.67       56.67      7.41 o 
 -15   6   4       32.27       39.84      6.27 o 
 -14   6   4       12.06       15.42      4.40 o 
 -13   6   4     1594.08     1551.73     28.60 o 
 -12   6   4     1691.43     1684.80     29.32 o 
 -11   6   4      111.72      117.69      6.04 o 
 -10   6   4        9.34        7.53      2.39 o 
  -9   6   4      749.10      749.39     12.92 o 
  -8   6   4     1055.49     1084.11     15.41 o 
  -7   6   4      612.68      617.45     11.12 o 
  -6   6   4      679.06      657.37     11.26 o 
  -5   6   4      538.34      509.71     12.79 o 
  -4   6   4      103.83      101.15      4.55 o 
  -3   6   4       31.75       31.24      2.55 o 
  -2   6   4      151.95      134.42      3.74 o 
  -1   6   4      619.26      619.70     10.14 o 
   0   6   4       19.37       17.02      2.33 o 
   1   6   4      147.03      168.35      7.28 o 
   2   6   4      276.40      291.43      8.79 o 
   3   6   4     1768.44     1676.26     21.83 o 
   4   6   4     4011.47     3846.21     41.40 o 
   5   6   4      294.85      293.06     12.54 o 
   6   6   4      202.21      192.01      7.86 o 
   7   6   4      433.38      418.51     11.56 o 
   8   6   4       15.76       15.40      3.55 o 
   9   6   4       99.56       93.86      7.52 o 
  10   6   4      923.19      858.65     21.19 o 
  11   6   4      238.28      214.37     11.46 o 
  12   6   4       96.17      128.66     10.32 o 
  13   6   4        0.05       -2.14      4.78 o 
  14   6   4        3.59        1.10      5.80 o 
  15   6   4       51.74       37.07     10.11 o 
  16   6   4      362.61      336.45     23.33 o 
  17   6   4      445.49      459.91     28.18 o 
  18   6   4      872.67      883.50     39.97 o 
  19   6   4      400.25      453.98     29.66 o 
  20   6   4       27.19       40.42     12.79 o 
  21   6   4        3.22       16.18      9.67 o 
 -21   7   4       78.10      117.90     16.83 o 
 -20   7   4      186.41      206.17     21.66 o 
 -19   7   4        0.85       -4.97      4.97 o 
 -18   7   4       38.94       28.08      8.35 o 
 -17   7   4       27.61       20.69      6.97 o 
 -16   7   4       73.71       70.74      8.24 o 
 -15   7   4       33.45       31.95      5.90 o 
 -14   7   4        7.45        0.46      5.02 o 
 -13   7   4      182.52      198.63     10.44 o 
 -12   7   4       35.36       36.97      4.54 o 
 -11   7   4     1396.97     1401.12     23.37 o 
 -10   7   4       15.41        6.77      4.66 o 
  -9   7   4       37.77       44.50      5.27 o 
  -8   7   4      317.28      311.64     10.71 o 
  -7   7   4      223.26      212.21     10.48 o 
  -6   7   4      704.26      705.84     15.75 o 
  -5   7   4       37.80       35.13      6.61 o 
  -4   7   4        5.10        3.80      2.10 o 
  -3   7   4       37.80       34.90      4.69 o 
  -2   7   4      277.45      276.94      7.48 o 
  -1   7   4      248.73      225.60      6.64 o 
   0   7   4       44.09       46.17      4.55 o 
   1   7   4      994.41      992.88     16.50 o 
   2   7   4       12.75       12.30      3.21 o 
   3   7   4     3713.33     3661.78     41.12 o 
   4   7   4       93.06       96.31      7.39 o 
   5   7   4      387.64      356.16     11.51 o 
   6   7   4     1003.57      937.77     19.10 o 
   7   7   4       72.51       70.20      7.15 o 
   8   7   4      142.93      128.71      7.67 o 
   9   7   4       11.44       10.41      3.57 o 
  10   7   4        4.84        1.00      3.30 o 
  11   7   4       11.11       15.33      5.21 o 
  12   7   4      111.61      103.44      9.73 o 
  13   7   4      102.66       99.37     13.85 o 
  14   7   4       31.34       27.75      8.38 o 
  15   7   4       49.32       37.61     10.41 o 
  16   7   4        2.25       -2.30      5.53 o 
  17   7   4      250.82      245.04     20.81 o 
  18   7   4        0.08        7.49      8.79 o 
  19   7   4      226.37      221.14     23.79 o 
  20   7   4       39.82       23.49     10.47 o 
 -21   8   4        7.07       18.05      6.75 o 
 -20   8   4       17.08       42.62     20.90 o 
 -19   8   4       78.37       87.52     32.14 o 
 -18   8   4       13.62       20.81     11.17 o 
 -17   8   4        3.98        6.94      7.90 o 
 -16   8   4        4.26       14.18     11.90 o 
 -15   8   4       27.15       21.23      6.30 o 
 -14   8   4       89.37       97.67     10.67 o 
 -13   8   4      190.93      200.47     17.49 o 
 -12   8   4       31.18       38.83      7.40 o 
 -11   8   4      264.66      268.74     14.36 o 
 -10   8   4      399.85      427.28     13.06 o 
  -9   8   4       12.32        8.84      3.34 o 
  -8   8   4       87.97       76.17      6.75 o 
  -7   8   4       82.49       96.16      8.30 o 
  -6   8   4      140.57      155.31     11.14 o 
  -5   8   4      228.48      220.62      9.28 o 
  -4   8   4       81.27       62.08      4.26 o 
  -3   8   4        1.00        0.81      2.12 o 
  -2   8   4        2.06        2.91      2.20 o 
  -1   8   4        0.33        1.34      2.31 o 
   0   8   4      678.75      614.32     15.51 o 
   1   8   4       11.35        7.81      3.31 o 
   2   8   4        4.07        1.77      2.97 o 
   3   8   4     1648.15     1618.07     33.56 o 
   4   8   4      212.18      217.09     10.12 o 
   5   8   4       83.77       70.00     10.05 o 
   6   8   4        1.26        2.43      2.65 o 
   7   8   4       22.23        9.89      4.47 o 
   8   8   4      203.32      205.40     11.58 o 
   9   8   4       14.46       10.93      4.11 o 
  10   8   4      104.92       93.19     11.14 o 
  11   8   4        0.04       -1.84      3.82 o 
  12   8   4       91.22       85.52      9.11 o 
  13   8   4        7.62        7.22      6.46 o 
  14   8   4       38.17       39.48      9.51 o 
  15   8   4       29.43       17.15      8.65 o 
  16   8   4       55.30       44.32     11.31 o 
  17   8   4        8.51        6.29      7.46 o 
  18   8   4      155.77      166.27     19.82 o 
  19   8   4       91.12       99.69     16.70 o 
 -20   9   4      266.09      260.60     17.43 o 
 -19   9   4       48.42       67.54     10.81 o 
 -18   9   4      196.14      201.18     15.40 o 
 -17   9   4       39.56       38.67     10.50 o 
 -16   9   4       93.59       94.64     11.12 o 
 -15   9   4       53.19       63.68      9.35 o 
 -14   9   4       49.41       61.84      9.04 o 
 -13   9   4      162.87      155.62      8.83 o 
 -12   9   4       20.21       19.61      6.79 o 
 -11   9   4       43.92       48.38      7.87 o 
 -10   9   4       27.60       23.33      5.95 o 
  -9   9   4       21.37       24.36      4.76 o 
  -8   9   4        6.77        8.96      6.30 o 
  -7   9   4        4.55        4.73      3.56 o 
  -6   9   4      110.30      108.00      7.99 o 
  -5   9   4      560.28      550.15     14.57 o 
  -4   9   4     1022.42      959.79     14.07 o 
  -3   9   4       42.07       50.35      4.45 o 
  -2   9   4       19.50       13.04      3.51 o 
  -1   9   4       60.19       58.68      6.31 o 
   0   9   4      213.34      189.77     10.77 o 
   1   9   4      741.83      681.29     21.07 o 
   2   9   4      248.71      229.94     10.87 o 
   3   9   4      390.35      374.44     13.98 o 
   4   9   4      137.51      144.24      9.61 o 
   5   9   4       11.25       13.77      3.89 o 
   6   9   4        7.95       11.91      4.70 o 
   7   9   4      273.41      264.79     12.99 o 
   8   9   4       77.33       92.86     16.42 o 
   9   9   4       42.98       37.93      6.48 o 
  10   9   4      371.88      372.74     15.50 o 
  11   9   4      150.61      155.57     14.53 o 
  12   9   4      141.00      155.36     14.33 o 
  13   9   4      175.72      194.40     16.33 o 
  14   9   4      280.61      306.08     20.17 o 
  15   9   4       83.15       76.01     12.64 o 
  16   9   4        0.10        2.32      6.92 o 
  17   9   4      454.12      471.91     27.25 o 
  18   9   4       22.94       29.50     10.24 o 
 -18  10   4       30.30       39.92     14.91 o 
 -17  10   4        1.38       -1.05     10.74 o 
 -16  10   4      193.34      183.63     13.72 o 
 -15  10   4       15.08       19.08      6.60 o 
 -14  10   4       25.54       15.64     14.76 o 
 -13  10   4      104.13      105.74     10.96 o 
 -12  10   4      172.61      189.82     12.92 o 
 -11  10   4      872.82      938.85     35.43 o 
 -10  10   4       51.41       59.28     10.27 o 
  -9  10   4      422.06      417.12     13.73 o 
  -8  10   4      159.14      162.06     10.07 o 
  -7  10   4       33.14       24.24      6.67 o 
  -6  10   4     1286.46     1244.86     22.95 o 
  -5  10   4        1.64        2.26      3.40 o 
  -4  10   4      233.07      258.70     13.24 o 
  -3  10   4      157.68      160.57     10.47 o 
  -2  10   4        2.04        2.06      3.17 o 
  -1  10   4      526.10      511.46     24.03 o 
   0  10   4      278.12      262.56     13.84 o 
   1  10   4      129.50      115.86     10.29 o 
   2  10   4      139.06      141.28     11.52 o 
   3  10   4      225.54      226.64     14.93 o 
   4  10   4      268.02      269.70     11.53 o 
   5  10   4      645.70      629.49     19.62 o 
   6  10   4      500.51      518.47     17.85 o 
   7  10   4        0.77        0.68      4.14 o 
   8  10   4      642.33      641.41     19.86 o 
   9  10   4       14.87       14.58      5.33 o 
  10  10   4      458.78      488.29     18.04 o 
  11  10   4      105.70      112.39     16.39 o 
  12  10   4        0.14       -1.59      4.81 o 
  13  10   4      342.93      328.66     20.68 o 
  14  10   4        5.23        6.87      7.17 o 
  15  10   4        0.81        6.63      6.73 o 
  16  10   4       31.61       44.62     10.57 o 
  17  10   4      120.98      124.59     16.36 o 
 -17  11   4       20.74       18.47      9.51 o 
 -16  11   4        1.48        6.07      5.62 o 
 -15  11   4        0.59       -5.33      5.33 o 
 -14  11   4        8.37       11.57      5.55 o 
 -13  11   4        2.47        0.93      5.48 o 
 -12  11   4      185.48      186.48     27.08 o 
 -11  11   4       86.43      110.28     11.36 o 
 -10  11   4      276.42      279.33     12.57 o 
  -9  11   4        0.01       -3.36      3.36 o 
  -8  11   4       26.26       27.15      6.00 o 
  -7  11   4      708.04      696.98     17.39 o 
  -6  11   4        6.40        6.56      3.67 o 
  -5  11   4     1020.07     1020.98     25.72 o 
  -4  11   4       78.78       73.15      9.54 o 
  -3  11   4       45.23       32.30      6.98 o 
  -2  11   4        0.82        4.52      4.36 o 
  -1  11   4       36.68       34.40      6.59 o 
   0  11   4      137.31      144.69     11.87 o 
   1  11   4       49.85       53.87      7.92 o 
   2  11   4       56.25       34.60      7.04 o 
   3  11   4      255.42      242.18     14.15 o 
   4  11   4      175.64      184.35     13.04 o 
   5  11   4      137.78      133.91     13.49 o 
   6  11   4      273.37      251.88     11.59 o 
   7  11   4      295.87      300.06     16.99 o 
   8  11   4       13.13       11.70     11.10 o 
   9  11   4      649.03      652.69     21.20 o 
  10  11   4       70.67       90.45     11.36 o 
  11  11   4      180.10      196.82     13.58 o 
  12  11   4       10.14        5.96      5.73 o 
  13  11   4        0.50        0.06      6.23 o 
  14  11   4        7.88       25.72      8.72 o 
  15  11   4       30.69       42.39     10.49 o 
 -15  12   4        4.55       15.62     13.15 o 
 -14  12   4       33.76       32.14     15.38 o 
 -13  12   4      135.67      180.15     12.93 o 
 -12  12   4       20.71       18.86      8.00 o 
 -11  12   4       23.41       20.07      7.09 o 
 -10  12   4       55.21       54.96      7.13 o 
  -9  12   4        5.78        3.76      4.11 o 
  -8  12   4       67.28       64.61      7.18 o 
  -7  12   4       13.08       15.09      6.05 o 
  -6  12   4      392.00      372.85     17.94 o 
  -5  12   4       26.96       20.26      6.27 o 
  -4  12   4       27.57       16.03      5.92 o 
  -3  12   4       11.08       16.09      5.67 o 
  -2  12   4       18.63       18.17      5.86 o 
  -1  12   4      142.64      154.37     12.94 o 
   0  12   4       58.06       59.23      8.70 o 
   1  12   4      128.17      119.01     11.70 o 
   2  12   4      422.43      429.19     18.08 o 
   3  12   4       37.67       33.28      7.27 o 
   4  12   4       29.13       23.95      6.77 o 
   5  12   4        2.24        4.70      4.98 o 
   6  12   4       22.81       23.76      6.50 o 
   7  12   4       73.75       85.86      7.64 o 
   8  12   4      342.26      345.10     14.20 o 
   9  12   4       71.92       76.55      8.38 o 
  10  12   4      147.86      147.88     12.36 o 
  11  12   4       61.62       49.85      8.99 o 
  12  12   4        9.22        8.88      6.75 o 
  13  12   4       43.67       43.11     10.43 o 
 -13  13   4        0.42        6.82      5.55 o 
 -12  13   4      115.34      133.01     12.17 o 
 -11  13   4       32.62       33.75      8.14 o 
 -10  13   4        0.43        2.40      7.45 o 
  -9  13   4       66.57       68.09     10.02 o 
  -8  13   4        0.92        8.02      5.32 o 
  -7  13   4      417.91      415.99     18.59 o 
  -6  13   4       13.62        7.64      5.56 o 
  -5  13   4       29.18       36.36      7.71 o 
  -4  13   4      103.06       98.96     11.27 o 
  -3  13   4       16.68       20.45      6.72 o 
  -2  13   4        4.09        3.05      5.20 o 
  -1  13   4      117.10      108.98     11.61 o 
   0  13   4       19.25        7.02      8.71 o 
   1  13   4        0.70       -1.86      4.79 o 
   2  13   4       48.56       59.87      9.71 o 
   3  13   4       26.60        3.59      5.35 o 
   4  13   4        0.08       -1.65      8.64 o 
   5  13   4        0.36       -2.09      5.28 o 
   6  13   4      175.56      204.64     15.51 o 
   7  13   4       14.99       12.79      6.15 o 
   8  13   4       11.14       14.11      6.47 o 
   9  13   4       10.77        8.45      5.96 o 
  10  13   4        4.28        6.05      5.28 o 
  11  13   4        8.02        6.97      5.40 o 
 -10  14   4      100.97       93.82     13.91 o 
  -9  14   4       36.29       36.08     17.09 o 
  -8  14   4      185.19      205.52     15.58 o 
  -7  14   4        9.26        2.09      5.66 o 
  -6  14   4       93.06       84.41     10.86 o 
  -5  14   4       40.48       49.56      9.49 o 
  -4  14   4       58.87       60.62      9.71 o 
  -3  14   4       16.43       11.22      6.43 o 
  -2  14   4      124.10      137.46     13.68 o 
  -1  14   4      216.34      206.79     16.07 o 
   0  14   4       28.60       40.41      8.21 o 
   1  14   4        3.53        3.96      5.71 o 
   2  14   4      205.52      217.44     16.54 o 
   3  14   4      354.57      396.44     22.91 o 
   4  14   4       84.87      102.44     12.03 o 
   5  14   4      118.43      123.29     12.82 o 
   6  14   4        0.07        5.66      5.56 o 
   7  14   4       63.31       61.85      9.59 o 
   8  14   4      113.74      118.14     14.93 o 
  -4  15   4        7.48        3.62      5.41 o 
  -3  15   4      340.59      374.64     21.51 o 
  -2  15   4       36.67       42.51      8.09 o 
  -1  15   4       35.11       24.71      6.42 o 
   0  15   4       75.98       80.35     12.18 o 
   1  15   4       75.91       93.47     14.60 o 
   2  15   4      152.27      165.97     16.98 o 
   3  15   4       12.99       17.55      7.13 o 
 -24   1   5        4.82        6.62      6.69 o 
 -23   1   5        0.05       -3.34      5.58 o 
 -22   1   5       79.21       70.68     11.75 o 
 -21   1   5       63.66       49.57     10.73 o 
 -20   1   5       57.93       75.05     11.86 o 
 -19   1   5       16.13       15.19      6.76 o 
 -18   1   5       43.39       28.42     10.58 o 
 -17   1   5        5.81        4.33      7.21 o 
 -16   1   5       41.85       26.83      7.28 o 
 -15   1   5        0.01       -3.49      3.49 o 
 -14   1   5       47.25       52.04     10.06 o 
 -13   1   5      113.55      112.07      8.80 o 
 -12   1   5       21.10       13.78      3.64 o 
 -11   1   5      229.28      259.49      6.24 o 
 -10   1   5       33.26       34.22      3.03 o 
  -9   1   5        0.07       -0.73      1.39 o 
  -8   1   5      104.35      125.31      4.31 o 
  -7   1   5        0.57        1.57      1.45 o 
  -6   1   5     1148.34     1089.51      9.37 o 
  -5   1   5      736.63      778.04      7.38 o 
  -4   1   5     1780.97     1840.90     12.20 o 
  -3   1   5     1095.12     1105.23      9.74 o 
  -2   1   5     1120.77     1198.55      9.44 o 
  -1   1   5       66.30       74.60      2.63 o 
   0   1   5      241.11      256.28      4.39 o 
   1   1   5      411.93      388.28      5.58 o 
   2   1   5       58.88       56.27      2.63 o 
   3   1   5        4.84        6.19      1.53 o 
   4   1   5        0.40       -0.02      1.40 o 
   5   1   5      326.15      310.27      6.16 o 
   6   1   5       91.88       85.72      3.38 o 
   7   1   5       32.35       45.86      5.74 o 
   8   1   5     1153.65     1117.26     20.23 o 
   9   1   5      223.23      239.17      9.80 o 
  10   1   5      750.14      718.48     18.12 o 
  11   1   5      702.25      686.01     19.61 o 
  12   1   5       35.15       28.46      4.83 o 
  13   1   5        2.02        1.58      4.72 o 
  14   1   5       26.14       15.01      7.23 o 
  15   1   5       88.33       94.94     11.97 o 
  16   1   5       48.90       36.84      8.83 o 
  17   1   5       43.86       39.32     13.07 o 
  18   1   5        9.15       10.89      7.27 o 
  19   1   5        0.12       -1.85      5.96 o 
  20   1   5        8.25       12.42      7.74 o 
  21   1   5       49.71       59.94     14.98 o 
  22   1   5      241.38      247.56     38.77 o 
 -24   2   5        4.90        6.91      7.77 o 
 -23   2   5       16.49       20.29      9.07 o 
 -22   2   5      785.99      846.53     46.84 o 
 -21   2   5      284.20      274.76     21.23 o 
 -20   2   5      373.63      318.94     21.25 o 
 -19   2   5        4.30        7.75      6.44 o 
 -18   2   5       18.76        4.25      5.72 o 
 -17   2   5      100.22      119.98     10.45 o 
 -16   2   5       29.45       36.32      6.28 o 
 -15   2   5      271.03      250.63     12.23 o 
 -14   2   5      312.19      289.61     12.35 o 
 -13   2   5        0.32        1.17      2.97 o 
 -12   2   5     1643.60     1604.12     29.95 o 
 -11   2   5       42.64       47.75      4.44 o 
 -10   2   5      986.87      933.91     13.42 o 
  -9   2   5        3.22        0.72      1.51 o 
  -8   2   5     1259.96     1244.25     12.68 o 
  -7   2   5     2898.53     2955.93     19.37 o 
  -6   2   5     2620.76     2560.68     18.22 o 
  -5   2   5        1.06        1.99      1.21 o 
  -4   2   5      302.39      293.92      5.40 o 
  -3   2   5       80.82       65.65      2.40 o 
  -2   2   5     1011.72     1030.28      8.98 o 
  -1   2   5      108.78       98.57      2.82 o 
   0   2   5     1130.36     1104.16      9.19 o 
   1   2   5       23.35       15.25      1.59 o 
   2   2   5     1751.57     1738.51     15.03 o 
   3   2   5      403.56      470.39      8.27 o 
   4   2   5     2737.84     2788.93     18.57 o 
   5   2   5        9.28       13.70      2.53 o 
   6   2   5      587.34      609.56     11.57 o 
   7   2   5     3239.51     3251.08     30.39 o 
   8   2   5      497.64      477.20     13.30 o 
   9   2   5      349.26      334.83     13.12 o 
  10   2   5     1102.67     1087.70     20.93 o 
  11   2   5        8.45        5.85      3.22 o 
  12   2   5      663.65      613.37     16.06 o 
  13   2   5       93.53      115.58     12.54 o 
  14   2   5      472.91      522.91     31.42 o 
  15   2   5      176.82      174.51     16.30 o 
  16   2   5       99.67      108.61     13.44 o 
  17   2   5      395.17      376.23     29.16 o 
  18   2   5      379.69      390.38     22.27 o 
  19   2   5       85.28       73.64     12.71 o 
  20   2   5      481.36      534.20     27.44 o 
  21   2   5       32.80       38.66     13.77 o 
  22   2   5       44.61       46.22     14.76 o 
 -23   3   5      140.12      169.54     24.83 o 
 -22   3   5       54.15       42.01     13.37 o 
 -21   3   5        3.38       -2.11      7.52 o 
 -20   3   5        3.14        7.78      8.85 o 
 -19   3   5        0.05       -2.91      3.69 o 
 -18   3   5      179.17      177.71     12.86 o 
 -17   3   5       15.81       10.23      7.90 o 
 -16   3   5      117.05      113.67      9.87 o 
 -15   3   5       53.35       69.04     11.46 o 
 -14   3   5      326.22      295.46     12.53 o 
 -13   3   5       98.52       86.12      8.17 o 
 -12   3   5       96.22       82.52      7.09 o 
 -11   3   5      342.41      342.26      9.13 o 
 -10   3   5       32.43       31.64      3.33 o 
  -9   3   5      726.72      758.21     10.12 o 
  -8   3   5        0.93        2.89      1.53 o 
  -7   3   5        2.65        2.92      1.68 o 
  -6   3   5      638.96      618.03      8.29 o 
  -5   3   5        4.56        4.25      1.50 o 
  -4   3   5     1309.41     1265.93     11.29 o 
  -3   3   5       84.09       68.63      3.05 o 
  -2   3   5      159.60      144.39      3.83 o 
  -1   3   5        2.43        3.77      1.47 o 
   0   3   5      794.61      874.00      9.03 o 
   1   3   5     1288.27     1276.52     12.17 o 
   2   3   5      274.73      228.64      4.65 o 
   3   3   5      365.42      346.85      6.60 o 
   4   3   5      127.42      114.44      5.51 o 
   5   3   5      257.36      274.02      8.07 o 
   6   3   5       44.40       35.55      3.92 o 
   7   3   5     1463.51     1488.37     21.39 o 
   8   3   5      323.22      281.73     10.67 o 
   9   3   5      187.48      174.44      9.68 o 
  10   3   5      204.75      160.02     11.03 o 
  11   3   5      143.10      135.62     11.25 o 
  12   3   5       78.79       84.05     10.50 o 
  13   3   5        8.47        7.45     10.43 o 
  14   3   5     1116.35     1112.49     33.63 o 
  15   3   5      588.54      586.49     24.79 o 
  16   3   5      122.70      149.51     15.50 o 
  17   3   5       21.01       27.85     11.69 o 
  18   3   5       28.26       46.66     14.02 o 
  19   3   5      207.08      172.85     23.93 o 
  20   3   5      125.42      113.20     20.34 o 
  21   3   5      344.92      379.64     31.92 o 
 -23   4   5        8.19       14.68      8.18 o 
 -22   4   5       41.63       75.26     15.87 o 
 -21   4   5       32.37       22.28      7.42 o 
 -20   4   5        1.36        1.50      6.29 o 
 -19   4   5      112.12      106.04     12.43 o 
 -18   4   5      214.07      228.00     17.08 o 
 -17   4   5      365.09      380.13     18.17 o 
 -16   4   5       53.08       60.26      8.82 o 
 -15   4   5        0.27        1.24      3.58 o 
 -14   4   5        0.56       -2.90      2.90 o 
 -13   4   5      110.62      103.85      8.12 o 
 -12   4   5      794.06      784.03     17.80 o 
 -11   4   5       40.98       38.59      5.97 o 
 -10   4   5      647.94      661.88     11.51 o 
  -9   4   5      285.33      285.24      6.77 o 
  -8   4   5      648.36      653.25      9.47 o 
  -7   4   5      649.48      678.46      9.43 o 
  -6   4   5        7.55        9.08      2.40 o 
  -5   4   5      309.17      319.32      6.50 o 
  -4   4   5        0.52        3.19      1.24 o 
  -3   4   5      417.36      394.60      6.14 o 
  -2   4   5      261.53      269.83      6.59 o 
  -1   4   5      224.51      224.33      5.55 o 
   0   4   5       39.72       39.85      2.12 o 
   1   4   5        0.26        2.37      1.68 o 
   2   4   5     2736.65     2726.40     23.81 o 
   3   4   5        6.27        9.61      1.44 o 
   4   4   5       58.63       44.53      4.27 o 
   5   4   5       21.76       19.58      3.35 o 
   6   4   5      124.80      127.31      6.96 o 
   7   4   5     1029.24      970.02     16.09 o 
   8   4   5      882.61      909.51     17.15 o 
   9   4   5      352.74      353.39     12.21 o 
  10   4   5        7.02       19.49      6.26 o 
  11   4   5       24.89       23.67      5.23 o 
  12   4   5      219.97      228.55     11.84 o 
  13   4   5      112.68       86.25     14.59 o 
  14   4   5        0.15        2.11      6.90 o 
  15   4   5      374.32      345.05     25.20 o 
  16   4   5      149.23      151.48     20.55 o 
  17   4   5      201.87      155.29     22.12 o 
  18   4   5        0.54        4.23      8.81 o 
  19   4   5      151.09      154.34     22.85 o 
  20   4   5      287.02      272.71     30.05 o 
  21   4   5       17.14       19.18     10.53 o 
 -22   5   5       56.28       85.67     16.34 o 
 -21   5   5        1.11        6.61      5.61 o 
 -20   5   5        1.66       -2.09      5.29 o 
 -19   5   5       16.23        8.23      5.73 o 
 -18   5   5       10.05       11.27      5.53 o 
 -17   5   5       15.17        8.26      5.03 o 
 -16   5   5      122.88      119.98     11.91 o 
 -15   5   5       19.28       23.42      5.43 o 
 -14   5   5      173.63      162.77     14.43 o 
 -13   5   5      176.84      181.63     11.35 o 
 -12   5   5        8.81        8.21      4.03 o 
 -11   5   5      217.58      232.74      9.43 o 
 -10   5   5      289.47      302.20      7.92 o 
  -9   5   5      206.88      207.49      7.26 o 
  -8   5   5        1.52        1.07      2.02 o 
  -7   5   5       18.95       12.81      3.38 o 
  -6   5   5       65.66       78.83      4.81 o 
  -5   5   5      113.03      122.16      4.45 o 
  -4   5   5       39.96       38.51      3.43 o 
  -3   5   5      101.56       76.26      4.01 o 
  -2   5   5        4.78        3.78      1.53 o 
  -1   5   5       41.39       41.05      5.11 o 
   0   5   5        5.02        4.70      2.30 o 
   1   5   5     2198.45     2136.17     23.43 o 
   2   5   5       28.23       31.57      3.20 o 
   3   5   5       35.80       38.28      3.81 o 
   4   5   5      639.50      604.98     13.72 o 
   5   5   5       21.07       28.41      4.20 o 
   6   5   5      306.05      277.66      9.98 o 
   7   5   5      150.97      114.25      7.56 o 
   8   5   5       31.15       27.44      4.45 o 
   9   5   5      152.98      151.00     11.23 o 
  10   5   5      534.57      508.46     17.18 o 
  11   5   5      477.90      439.64     21.14 o 
  12   5   5       67.34       58.78     11.96 o 
  13   5   5      792.35      758.09     34.30 o 
  14   5   5       45.68       23.61      9.18 o 
  15   5   5       14.92        5.12      6.92 o 
  16   5   5      328.11      349.75     26.10 o 
  17   5   5       44.39       23.50     11.25 o 
  18   5   5       47.56       51.55     14.16 o 
  19   5   5        7.08       11.49      9.46 o 
  20   5   5        0.88        0.67      7.83 o 
  21   5   5       42.43       58.27     13.84 o 
 -22   6   5       70.35       92.73     16.47 o 
 -21   6   5       23.03       36.90     12.21 o 
 -20   6   5      109.10      116.53     12.95 o 
 -19   6   5       23.71       23.94      6.54 o 
 -18   6   5       17.05       10.28      9.13 o 
 -17   6   5      157.33      155.78     12.34 o 
 -16   6   5       12.78        5.87      7.19 o 
 -15   6   5      114.64      113.39     19.68 o 
 -14   6   5        1.42       -2.53      3.27 o 
 -13   6   5       30.02       22.83      5.40 o 
 -12   6   5       95.60       85.65      8.24 o 
 -11   6   5      181.83      169.75      8.52 o 
 -10   6   5      115.25      125.57      6.46 o 
  -9   6   5      113.14      121.11      5.10 o 
  -8   6   5      320.51      325.87      7.25 o 
  -7   6   5     1288.45     1266.65     14.77 o 
  -6   6   5     1055.38      953.86     13.37 o 
  -5   6   5       50.10       64.07      4.31 o 
  -4   6   5       71.93       61.59      5.01 o 
  -3   6   5      563.64      542.68     10.91 o 
  -2   6   5       12.45       11.00      2.90 o 
  -1   6   5     1770.58     1731.52     20.42 o 
   0   6   5      523.39      496.37     10.51 o 
   1   6   5     1133.42     1140.48     18.16 o 
   2   6   5       53.94       66.41      5.19 o 
   3   6   5     1728.87     1666.89     23.98 o 
   4   6   5     3190.06     3112.46     34.86 o 
   5   6   5      130.36      153.74      8.60 o 
   6   6   5      427.19      415.66     12.10 o 
   7   6   5       23.99       33.66      4.68 o 
   8   6   5       37.75       40.39      5.28 o 
   9   6   5       69.76       83.76      7.73 o 
  10   6   5        1.06        7.32      4.34 o 
  11   6   5      388.67      411.31     16.35 o 
  12   6   5        0.47        3.22      3.95 o 
  13   6   5       53.21       62.29     12.39 o 
  14   6   5       28.27       42.53     11.18 o 
  15   6   5       80.81       91.59     15.02 o 
  16   6   5       21.27        5.30      7.99 o 
  17   6   5       50.65       53.90     13.39 o 
  18   6   5      299.96      267.19     23.77 o 
  19   6   5        9.65        4.60      8.61 o 
  20   6   5        2.28        4.09      7.08 o 
 -21   7   5        0.25       -5.49      7.32 o 
 -20   7   5       33.98       41.84     11.25 o 
 -19   7   5        6.34        5.14      6.14 o 
 -18   7   5       20.53       24.55     11.58 o 
 -17   7   5       34.61       30.04      6.74 o 
 -16   7   5      118.43      128.92     11.08 o 
 -15   7   5      399.46      396.21     16.08 o 
 -14   7   5      418.94      415.43     17.77 o 
 -13   7   5       13.51        9.65      4.06 o 
 -12   7   5        0.33       -2.20      2.69 o 
 -11   7   5       13.56       19.13      4.22 o 
 -10   7   5        0.04        2.24      2.57 o 
  -9   7   5      662.72      659.88     18.00 o 
  -8   7   5       33.71       27.94      4.87 o 
  -7   7   5      310.96      312.61      8.85 o 
  -6   7   5        6.11        9.84      2.90 o 
  -5   7   5      203.71      183.21      8.38 o 
  -4   7   5        0.91        0.53      2.16 o 
  -3   7   5      647.56      608.59     11.85 o 
  -2   7   5     1524.56     1467.64     18.92 o 
  -1   7   5       92.75       88.02      6.12 o 
   0   7   5     2304.32     2287.53     32.15 o 
   1   7   5       92.79       86.13      7.43 o 
   2   7   5        5.64       -0.51      2.64 o 
   3   7   5       31.22       30.70      6.14 o 
   4   7   5       70.37       67.67      6.30 o 
   5   7   5      867.60      881.61     20.60 o 
   6   7   5       64.02       57.99      5.96 o 
   7   7   5      153.19      131.72      8.64 o 
   8   7   5        0.09       -3.10      5.78 o 
   9   7   5      225.46      231.74     13.32 o 
  10   7   5     1144.16     1149.87     32.18 o 
  11   7   5       27.42       16.52     11.30 o 
  12   7   5     1197.94     1199.64     28.55 o 
  13   7   5      256.22      205.89     18.24 o 
  14   7   5        1.82       -5.66      5.66 o 
  15   7   5       29.12       15.10      9.01 o 
  16   7   5      139.55      161.14     20.20 o 
  17   7   5      356.79      331.21     25.62 o 
  18   7   5        3.10        3.89      7.88 o 
  19   7   5       15.53        3.97      8.67 o 
 -20   8   5        3.96       10.02     24.08 o 
 -19   8   5       75.66       90.74     12.42 o 
 -18   8   5       99.13      102.68     27.26 o 
 -17   8   5      409.26      430.02     50.50 o 
 -16   8   5       40.69       61.40     10.44 o 
 -15   8   5      167.60      167.05     13.71 o 
 -14   8   5      200.40      199.38     14.49 o 
 -13   8   5      171.17      213.23     21.93 o 
 -12   8   5       24.64       14.00      7.86 o 
 -11   8   5       57.05       60.92      7.65 o 
 -10   8   5       32.55       33.92      5.65 o 
  -9   8   5      416.27      384.69     14.37 o 
  -8   8   5      433.06      430.44     13.75 o 
  -7   8   5      879.85      826.95     18.76 o 
  -6   8   5      447.58      423.93     11.92 o 
  -5   8   5      565.91      540.55     14.77 o 
  -4   8   5        6.43        9.80      3.30 o 
  -3   8   5      884.70      926.26     17.23 o 
  -2   8   5        0.99        2.09      2.47 o 
  -1   8   5      815.00      762.62     22.47 o 
   0   8   5       53.94       51.01      5.83 o 
   1   8   5       56.58       47.17      5.85 o 
   2   8   5     1435.18     1337.90     27.15 o 
   3   8   5     1209.74     1242.16     23.98 o 
   4   8   5      496.17      500.91     15.07 o 
   5   8   5       75.59       77.25      7.38 o 
   6   8   5      782.14      798.16     25.82 o 
   7   8   5       46.16       38.09      6.08 o 
   8   8   5        1.29        7.96      4.11 o 
   9   8   5     1376.25     1463.21     38.97 o 
  10   8   5      106.28      112.13     10.85 o 
  11   8   5      581.90      599.08     20.28 o 
  12   8   5      103.26       96.11     10.45 o 
  13   8   5       64.84       74.64     13.64 o 
  14   8   5        0.97        7.35      7.12 o 
  15   8   5       17.71        7.72      7.80 o 
  16   8   5     1332.49     1344.31     49.09 o 
  17   8   5        8.17       16.76      9.30 o 
  18   8   5      205.35      232.12     25.39 o 
 -19   9   5       15.10       10.91      7.27 o 
 -18   9   5       36.06       50.04      9.80 o 
 -17   9   5        3.58        2.88      5.66 o 
 -16   9   5       65.09       64.15     10.49 o 
 -15   9   5       33.30       35.84      8.40 o 
 -14   9   5      419.46      441.88     20.34 o 
 -13   9   5      203.31      206.13     10.92 o 
 -12   9   5       68.43       71.82     10.16 o 
 -11   9   5      191.91      196.25     12.34 o 
 -10   9   5        0.29       -2.60      4.53 o 
  -9   9   5      327.27      326.21     24.58 o 
  -8   9   5       30.57       39.17      6.00 o 
  -7   9   5      127.18      138.98      9.65 o 
  -6   9   5       31.92       17.67      4.48 o 
  -5   9   5      127.17      105.97      8.32 o 
  -4   9   5      205.72      190.52      9.05 o 
  -3   9   5       70.78       82.15      6.19 o 
  -2   9   5      762.10      721.84     18.50 o 
  -1   9   5       86.97       93.56      8.08 o 
   0   9   5      879.29      827.02     19.78 o 
   1   9   5      108.46      102.18      8.59 o 
   2   9   5       66.14       68.97      8.45 o 
   3   9   5        1.81       -0.88      3.31 o 
   4   9   5        0.25        7.14      4.27 o 
   5   9   5      293.23      281.38     13.97 o 
   6   9   5       23.53       18.88      5.42 o 
   7   9   5       24.55        6.72      4.33 o 
   8   9   5      100.91      113.74      9.75 o 
   9   9   5      381.99      437.45     17.68 o 
  10   9   5     1442.44     1400.21     32.08 o 
  11   9   5        1.54       -1.68      4.36 o 
  12   9   5      452.79      491.82     21.76 o 
  13   9   5      348.55      377.26     24.17 o 
  14   9   5        0.07       -0.62      6.39 o 
  15   9   5      215.30      222.49     20.02 o 
  16   9   5       33.07       26.52     10.18 o 
  17   9   5      359.60      371.65     26.18 o 
 -18  10   5       65.35       58.56     10.10 o 
 -17  10   5        0.73       -7.39      7.39 o 
 -16  10   5       80.10       62.67     16.97 o 
 -15  10   5      252.13      249.27     36.13 o 
 -14  10   5        0.00        2.27      5.15 o 
 -13  10   5      656.90      661.57     40.11 o 
 -12  10   5       65.76       64.22      9.99 o 
 -11  10   5       14.70        4.97      5.66 o 
 -10  10   5      394.83      406.58     14.40 o 
  -9  10   5        4.73        3.31      4.13 o 
  -8  10   5      286.53      268.40     12.09 o 
  -7  10   5       81.34       84.64      7.95 o 
  -6  10   5      180.70      178.97     10.65 o 
  -5  10   5       16.47       11.67      4.16 o 
  -4  10   5      146.58      136.81      8.08 o 
  -3  10   5      195.55      183.50     21.20 o 
  -2  10   5       87.35       90.43      9.53 o 
  -1  10   5      462.42      420.28     16.82 o 
   0  10   5       67.07       63.06      8.19 o 
   1  10   5      123.00      117.88     10.75 o 
   2  10   5      123.50      107.67     10.42 o 
   3  10   5       49.67       39.87      6.80 o 
   4  10   5       45.18       32.83      8.97 o 
   5  10   5        0.38        1.79      4.23 o 
   6  10   5      525.84      535.80     19.13 o 
   7  10   5      487.73      463.97     17.90 o 
   8  10   5      346.52      369.58     14.92 o 
   9  10   5       56.83       52.38      8.70 o 
  10  10   5      242.89      257.73     16.61 o 
  11  10   5      431.04      434.96     19.55 o 
  12  10   5        1.51        6.27      5.72 o 
  13  10   5       14.31       20.37      8.88 o 
  14  10   5        6.60        6.79      7.86 o 
  15  10   5        4.22       18.88      8.87 o 
  16  10   5      265.18      262.62     21.52 o 
 -16  11   5        0.41       -4.30     19.60 o 
 -15  11   5      231.23      240.28     15.71 o 
 -14  11   5        5.39       13.42     13.30 o 
 -13  11   5       21.25       13.31      7.13 o 
 -12  11   5       38.21       47.65      9.51 o 
 -11  11   5        0.40        1.90      5.55 o 
 -10  11   5        5.57        8.66      5.09 o 
  -9  11   5        0.21       -3.58      3.58 o 
  -8  11   5        0.49       -0.59      3.93 o 
  -7  11   5       38.99       46.67      6.41 o 
  -6  11   5      227.04      209.95     10.16 o 
  -5  11   5        0.26        4.36      4.63 o 
  -4  11   5        3.44        1.60      4.36 o 
  -3  11   5      413.95      367.43     16.33 o 
  -2  11   5       91.75       82.33      9.53 o 
  -1  11   5      375.17      396.00     17.05 o 
   0  11   5       70.25       56.36      8.36 o 
   1  11   5      446.49      435.72     24.69 o 
   2  11   5      699.31      687.23     25.87 o 
   3  11   5       27.02       14.00      7.99 o 
   4  11   5       14.87       16.97      5.91 o 
   5  11   5        1.49        3.48      3.66 o 
   6  11   5       46.31       55.56      8.54 o 
   7  11   5       84.41       87.50     13.41 o 
   8  11   5       20.15       18.02      6.29 o 
   9  11   5      304.70      310.72     17.54 o 
  10  11   5      116.13      123.47     12.58 o 
  11  11   5        4.50       10.48      5.80 o 
  12  11   5       19.54       20.70      8.13 o 
  13  11   5      236.55      250.91     20.27 o 
  14  11   5       46.31       48.16     11.67 o 
 -14  12   5      125.49      147.30     10.66 o 
 -13  12   5        8.32        9.63      6.38 o 
 -12  12   5      545.57      596.26     23.15 o 
 -11  12   5        7.58        3.40      5.76 o 
 -10  12   5      234.74      241.37     13.81 o 
  -9  12   5        2.49       -1.29      7.53 o 
  -8  12   5       96.30       88.46      8.11 o 
  -7  12   5       77.60       60.89      8.69 o 
  -6  12   5       79.24       85.93     10.18 o 
  -5  12   5      218.99      221.41     21.37 o 
  -4  12   5       12.03        4.05      5.46 o 
  -3  12   5        5.20       -0.90      6.10 o 
  -2  12   5       45.33       44.96      8.16 o 
  -1  12   5        0.80        2.89      4.97 o 
   0  12   5     1026.87     1021.23     28.61 o 
   1  12   5       89.37       93.14     10.82 o 
   2  12   5      555.96      573.33     21.54 o 
   3  12   5      252.53      248.43     15.85 o 
   4  12   5      130.42      137.11     12.85 o 
   5  12   5       65.82       70.24     14.18 o 
   6  12   5       21.59       21.67      6.86 o 
   7  12   5      223.54      247.77     14.87 o 
   8  12   5      365.44      384.40     14.56 o 
   9  12   5       79.13       89.68     11.36 o 
  10  12   5       13.73       15.09      6.95 o 
  11  12   5       97.94       92.09     11.62 o 
  12  12   5      261.35      299.73     42.01 o 
 -12  13   5       21.01       14.38      6.87 o 
 -11  13   5      130.46      150.10     13.42 o 
 -10  13   5       10.45       10.73      6.89 o 
  -9  13   5       62.51       73.59      9.80 o 
  -8  13   5        4.98        6.45      7.29 o 
  -7  13   5       11.17       16.62     11.15 o 
  -6  13   5      256.43      285.35     17.52 o 
  -5  13   5        1.50        2.28      5.35 o 
  -4  13   5      542.16      536.15     29.22 o 
  -3  13   5       88.69       96.82     12.57 o 
  -2  13   5       12.80        8.70      5.57 o 
  -1  13   5       37.83       45.60      8.53 o 
   0  13   5       11.36        8.38      5.74 o 
   1  13   5      450.74      479.74     34.14 o 
   2  13   5      284.15      270.30     18.10 o 
   3  13   5       33.72       41.02      8.73 o 
   4  13   5        8.73       14.32      6.48 o 
   5  13   5       40.81       40.30      8.37 o 
   6  13   5      167.73      168.34     14.66 o 
   7  13   5      209.47      202.70     16.07 o 
   8  13   5       36.27       24.86      6.88 o 
   9  13   5        7.15        9.66      5.60 o 
  10  13   5        7.96        3.79      4.94 o 
  -8  14   5       91.54       82.88     14.44 o 
  -7  14   5        2.68        1.69      6.29 o 
  -6  14   5       10.27       12.34      6.75 o 
  -5  14   5       19.26       21.30      7.36 o 
  -4  14   5        2.09       -4.09      6.40 o 
  -3  14   5        4.98        9.88      6.38 o 
  -2  14   5       76.63       87.64     11.51 o 
  -1  14   5       27.99       19.06      8.46 o 
   0  14   5      178.56      168.90     23.25 o 
   1  14   5      198.51      187.97     16.03 o 
   2  14   5      232.96      248.55     18.34 o 
   3  14   5       94.93       88.72     16.44 o 
   4  14   5        8.45        3.01      5.84 o 
   5  14   5       16.77       20.26      6.81 o 
   6  14   5      209.47      204.88     16.68 o 
 -23   0   6      578.69      716.94     45.10 o 
 -22   0   6      228.78      213.12     29.13 o 
 -21   0   6       14.22       19.03     11.29 o 
 -20   0   6        4.03       11.04     10.04 o 
 -19   0   6      193.15      245.08     28.78 o 
 -18   0   6       96.02       95.52     18.40 o 
 -17   0   6       55.80       36.53     12.97 o 
 -16   0   6      884.21      873.04     41.54 o 
 -15   0   6       29.21       32.40     10.46 o 
 -14   0   6      460.43      411.75     27.27 o 
 -13   0   6      123.01       98.11     15.61 o 
 -12   0   6      926.25      907.43     25.31 o 
 -11   0   6       96.36       93.88      6.96 o 
 -10   0   6        7.96        9.15      3.78 o 
  -9   0   6      901.14      858.28     21.59 o 
  -8   0   6       99.81      137.31      7.14 o 
  -7   0   6     1614.33     1549.65     18.18 o 
  -6   0   6     1000.87      959.66     12.79 o 
  -5   0   6      322.41      315.87      7.49 o 
  -4   0   6     1056.82     1042.19     16.39 o 
  -3   0   6       77.51      102.42      5.50 o 
  -2   0   6      388.55      332.48      6.89 o 
  -1   0   6      790.03      886.77     11.34 o 
   0   0   6     3357.07     3438.61     30.45 o 
   1   0   6      551.05      577.96     11.93 o 
   2   0   6      192.78      170.26      7.34 o 
   3   0   6        1.31       -2.96      2.96 o 
   4   0   6      755.43      755.56     15.68 o 
   5   0   6     5475.08     5656.16     62.82 o 
   6   0   6      848.34      822.67     25.43 o 
   7   0   6     3446.85     3466.85     42.76 o 
   8   0   6      608.27      607.78     14.78 o 
   9   0   6       37.96       34.83      5.12 o 
  10   0   6       53.47       68.77     13.44 o 
  11   0   6     1081.27     1079.87     31.41 o 
  12   0   6      993.73     1071.30     31.70 o 
  13   0   6        2.53       10.50      9.15 o 
  14   0   6     1092.56     1113.27     49.63 o 
  15   0   6      190.80      206.28     25.46 o 
  16   0   6       52.71       36.17     12.88 o 
  17   0   6      294.01      308.67     33.32 o 
  18   0   6      113.86      147.09     24.47 o 
  19   0   6     1318.49     1309.95     61.26 o 
  20   0   6       50.40       34.01     15.51 o 
  21   0   6      432.36      429.44     37.43 o 
 -23   1   6        0.03        5.26      7.71 o 
 -22   1   6       33.45       34.37      9.45 o 
 -21   1   6      477.93      479.71     25.17 o 
 -20   1   6        0.75       10.85      7.34 o 
 -19   1   6      106.68       88.86     13.08 o 
 -18   1   6       76.78       74.82     11.77 o 
 -17   1   6       17.12       22.60      7.50 o 
 -16   1   6       62.17       28.24     10.70 o 
 -15   1   6      486.92      440.66     20.25 o 
 -14   1   6        3.85        6.52      3.64 o 
 -13   1   6      334.58      320.23     13.05 o 
 -12   1   6        0.04        0.64      3.00 o 
 -11   1   6       52.83       65.61      4.77 o 
 -10   1   6        2.28        1.08      2.32 o 
  -9   1   6      213.82      223.62      6.85 o 
  -8   1   6       85.76       76.18      4.17 o 
  -7   1   6      781.04      812.77     10.39 o 
  -6   1   6       73.13       85.69      3.28 o 
  -5   1   6     1018.01     1044.17      9.84 o 
  -4   1   6      408.60      388.32      5.68 o 
  -3   1   6       21.85       31.40      2.20 o 
  -2   1   6       19.79        8.00      1.43 o 
  -1   1   6     1728.01     1739.37     12.51 o 
   0   1   6      299.46      303.13      5.58 o 
   1   1   6     5934.41     5879.04     32.51 o 
   2   1   6      880.53      876.63      9.42 o 
   3   1   6      259.84      259.15      5.54 o 
   4   1   6      219.62      233.48      5.93 o 
   5   1   6      231.87      233.91      7.04 o 
   6   1   6     1920.39     1881.75     20.63 o 
   7   1   6       69.55       63.30      4.88 o 
   8   1   6       39.93       42.29      5.75 o 
   9   1   6      133.03      122.93     10.84 o 
  10   1   6       63.97       72.70      7.07 o 
  11   1   6     1117.04     1083.22     22.34 o 
  12   1   6       28.88       38.09      7.31 o 
  13   1   6     1139.26     1116.13     34.07 o 
  14   1   6      387.94      384.08     20.93 o 
  15   1   6      539.99      516.18     30.36 o 
  16   1   6      166.43      184.01     21.50 o 
  17   1   6        5.56        4.50      6.47 o 
  18   1   6       86.99       76.90     13.14 o 
  19   1   6        0.68        4.36      6.99 o 
  20   1   6      693.19      736.83     46.43 o 
  21   1   6        6.56        0.19      7.82 o 
 -23   2   6        0.28        9.72     10.87 o 
 -22   2   6       21.00       29.32      9.42 o 
 -21   2   6       43.01       67.16     17.60 o 
 -20   2   6       45.25       36.40      9.67 o 
 -19   2   6       10.50        7.86      6.55 o 
 -18   2   6        6.86        5.93      7.09 o 
 -17   2   6       19.79       27.28      6.06 o 
 -16   2   6        0.77        2.08      3.73 o 
 -15   2   6       36.90       32.84      6.05 o 
 -14   2   6      417.48      400.91     15.04 o 
 -13   2   6       26.68       13.91      4.11 o 
 -12   2   6      100.83      101.05      7.81 o 
 -11   2   6      490.71      493.94     10.21 o 
 -10   2   6      165.20      161.10      6.52 o 
  -9   2   6       87.16       94.87      5.39 o 
  -8   2   6     2863.06     2884.02     23.36 o 
  -7   2   6        1.63        1.34      1.64 o 
  -6   2   6      544.47      589.96      7.88 o 
  -5   2   6     1108.74     1122.00     14.61 o 
  -4   2   6       49.13       50.43      2.92 o 
  -3   2   6      137.84      159.11      4.05 o 
  -2   2   6       80.82       79.92      2.97 o 
  -1   2   6       55.30       49.87      2.64 o 
   0   2   6      350.63      352.81      5.34 o 
   1   2   6      342.60      353.75      5.40 o 
   2   2   6      270.21      273.00      5.51 o 
   3   2   6      173.77      175.08      5.58 o 
   4   2   6       98.51      101.64      4.06 o 
   5   2   6        4.64        3.96      1.31 o 
   6   2   6     1018.01     1019.28     16.42 o 
   7   2   6     1668.24     1659.24     44.75 o 
   8   2   6      210.13      192.46     10.40 o 
   9   2   6       52.02       52.41      6.38 o 
  10   2   6      174.81      149.41     11.70 o 
  11   2   6      310.90      298.94     11.96 o 
  12   2   6       74.35       85.05      8.28 o 
  13   2   6      131.72      137.81     14.18 o 
  14   2   6      525.91      495.47     23.41 o 
  15   2   6       50.81       35.42      9.21 o 
  16   2   6       97.28       68.75     11.89 o 
  17   2   6        5.59        3.49      6.79 o 
  18   2   6        4.00       14.33     11.02 o 
  19   2   6      208.36      216.36     28.79 o 
  20   2   6        9.16        6.29     10.25 o 
  21   2   6        0.10        2.17      9.20 o 
 -23   3   6      161.83      170.56     23.86 o 
 -22   3   6       73.72       49.02     15.06 o 
 -21   3   6       54.36       31.46     12.57 o 
 -20   3   6       16.10        4.37      8.46 o 
 -19   3   6      107.00       94.32     28.41 o 
 -18   3   6       11.65       15.15      5.57 o 
 -17   3   6       28.51       18.50      5.45 o 
 -16   3   6        7.76       -0.31      3.86 o 
 -15   3   6      237.84      242.94     16.65 o 
 -14   3   6       40.42       36.63      6.30 o 
 -13   3   6        0.35        0.01      3.09 o 
 -12   3   6        3.79        5.33      3.14 o 
 -11   3   6       84.27       98.17      8.66 o 
 -10   3   6       76.91       68.83      4.81 o 
  -9   3   6      953.72      941.87     13.15 o 
  -8   3   6      159.37      174.15      5.28 o 
  -7   3   6      109.30      119.21      4.71 o 
  -6   3   6     1028.25      988.14     11.92 o 
  -5   3   6     2062.84     2082.26     17.25 o 
  -4   3   6        0.97        1.88      1.31 o 
  -3   3   6      661.80      655.24     10.33 o 
  -2   3   6      684.18      701.25      7.24 o 
  -1   3   6        8.30        6.17      1.57 o 
   0   3   6       72.65       79.45      3.44 o 
   1   3   6        0.08        2.34      1.21 o 
   2   3   6       80.87       89.41      3.27 o 
   3   3   6      115.47      112.26      4.84 o 
   4   3   6       57.58       57.85      4.02 o 
   5   3   6      594.78      587.99     10.70 o 
   6   3   6      268.94      247.15      8.53 o 
   7   3   6      742.16      680.06     15.21 o 
   8   3   6      994.68      897.48     19.79 o 
   9   3   6      686.88      674.40     17.40 o 
  10   3   6      440.85      450.50     14.44 o 
  11   3   6      471.10      408.37     13.93 o 
  12   3   6      132.68      136.30     16.57 o 
  13   3   6      106.63      113.07     17.99 o 
  14   3   6      877.90      931.55     42.69 o 
  15   3   6      158.39      159.04     21.32 o 
  16   3   6      100.29       86.32     17.37 o 
  17   3   6      936.46      910.17     46.00 o 
  18   3   6      141.08      156.51     23.70 o 
  19   3   6       35.50       57.78     16.22 o 
  20   3   6      106.04      125.79     22.80 o 
  21   3   6        8.44       38.67     13.22 o 
 -22   4   6       12.15       11.40      9.91 o 
 -21   4   6       87.21      110.80     13.48 o 
 -20   4   6       26.43       16.70      7.01 o 
 -19   4   6       98.78      116.44     13.30 o 
 -18   4   6       55.55       42.88     17.62 o 
 -17   4   6       11.47       13.57      6.86 o 
 -16   4   6      491.97      556.91     22.11 o 
 -15   4   6        3.30       -2.56      5.08 o 
 -14   4   6      112.77      122.03     10.73 o 
 -13   4   6      414.44      372.64     20.72 o 
 -12   4   6        5.40        1.15      3.45 o 
 -11   4   6       24.38       27.55      3.52 o 
 -10   4   6      141.49      151.35      7.15 o 
  -9   4   6     2141.28     2086.96     20.66 o 
  -8   4   6       26.67       27.88      3.64 o 
  -7   4   6       98.64       88.14      4.86 o 
  -6   4   6       89.22      105.91      5.33 o 
  -5   4   6      356.12      328.38      8.07 o 
  -4   4   6      902.51      889.76     13.42 o 
  -3   4   6       61.46       87.94      3.79 o 
  -2   4   6     1186.13     1212.65     16.40 o 
  -1   4   6       56.82       80.85      4.50 o 
   0   4   6       35.57       35.76      2.60 o 
   1   4   6      970.73      947.71     12.79 o 
   2   4   6      608.04      626.08     14.09 o 
   3   4   6     2154.97     2080.88     27.16 o 
   4   4   6      236.14      251.99      9.52 o 
   5   4   6       30.23       44.04      5.11 o 
   6   4   6      305.61      275.11     10.09 o 
   7   4   6       38.08       40.67      4.98 o 
   8   4   6      334.38      401.33     13.74 o 
   9   4   6      305.32      324.93     12.65 o 
  10   4   6      709.57      753.98     21.97 o 
  11   4   6       62.78       82.78      9.44 o 
  12   4   6        0.33        7.52      5.40 o 
  13   4   6       38.74       46.31     12.20 o 
  14   4   6      130.09      105.30     17.44 o 
  15   4   6     1402.47     1284.10     51.31 o 
  16   4   6      100.53      119.63     20.00 o 
  17   4   6      122.37      115.80     19.63 o 
  18   4   6      193.74      170.01     24.58 o 
  19   4   6       21.41        0.45      8.76 o 
  20   4   6       19.29       22.24     11.66 o 
 -22   5   6       14.19       12.82      7.73 o 
 -21   5   6       15.00       13.64     10.48 o 
 -20   5   6       14.64        9.20      5.35 o 
 -19   5   6        0.22        7.90      5.86 o 
 -18   5   6        4.80        9.46      5.62 o 
 -17   5   6      165.36      156.60     14.42 o 
 -16   5   6      377.48      399.48     18.93 o 
 -15   5   6      514.63      536.97     21.10 o 
 -14   5   6       63.75       51.24      7.57 o 
 -13   5   6      221.46      241.17     12.67 o 
 -12   5   6        0.30        4.43      3.77 o 
 -11   5   6       28.50       31.36      4.63 o 
 -10   5   6      343.75      359.74      9.72 o 
  -9   5   6      506.05      516.79     11.70 o 
  -8   5   6      152.67      158.15      7.02 o 
  -7   5   6       24.84       25.20      3.59 o 
  -6   5   6        5.92        9.67      2.90 o 
  -5   5   6      219.17      182.44      7.26 o 
  -4   5   6      600.61      613.78     11.22 o 
  -3   5   6      287.61      304.63      7.79 o 
  -2   5   6       55.90       64.61      6.22 o 
  -1   5   6     1108.73     1071.99     17.13 o 
   0   5   6      501.75      503.63     11.57 o 
   1   5   6      308.09      268.52      8.76 o 
   2   5   6      496.37      459.29     10.76 o 
   3   5   6      172.83      159.30      8.82 o 
   4   5   6       43.26       46.14      5.34 o 
   5   5   6     1406.40     1337.87     25.36 o 
   6   5   6      472.19      478.33     13.36 o 
   7   5   6        0.51       -2.48      2.57 o 
   8   5   6        4.74        6.81      3.42 o 
   9   5   6      440.94      426.48     14.62 o 
  10   5   6      617.39      634.82     20.68 o 
  11   5   6       74.85       96.43     10.02 o 
  12   5   6      118.79      113.76     11.00 o 
  13   5   6       58.21       66.29     14.09 o 
  14   5   6      849.40      875.23     40.80 o 
  15   5   6      660.65      694.70     36.88 o 
  16   5   6      646.78      632.25     36.36 o 
  17   5   6      683.70      776.63     41.22 o 
  18   5   6       81.89       61.94     15.55 o 
  19   5   6       39.25       39.99     13.82 o 
  20   5   6        4.31       10.49      7.65 o 
 -21   6   6       58.17       51.29     13.43 o 
 -20   6   6        0.15        0.43      6.67 o 
 -19   6   6      252.51      300.07     27.71 o 
 -18   6   6      461.11      495.08     21.89 o 
 -17   6   6      110.02      116.63     13.77 o 
 -16   6   6       50.60       39.74      7.31 o 
 -15   6   6        8.43        9.02      4.57 o 
 -14   6   6        0.57        5.97      3.87 o 
 -13   6   6      297.52      297.67     13.93 o 
 -12   6   6       43.47       52.85      7.10 o 
 -11   6   6      301.17      308.29      9.45 o 
 -10   6   6      230.58      226.71      9.32 o 
  -9   6   6      282.17      303.45      8.67 o 
  -8   6   6        1.38        0.70      2.12 o 
  -7   6   6      466.02      442.07     10.85 o 
  -6   6   6      166.22      159.82      7.16 o 
  -5   6   6      183.25      179.04      7.14 o 
  -4   6   6      362.61      358.95      8.45 o 
  -3   6   6      377.62      341.89     13.43 o 
  -2   6   6      948.14      889.57     16.03 o 
  -1   6   6       61.86       65.15      5.52 o 
   0   6   6      163.05      163.63      8.01 o 
   1   6   6     2556.36     2521.94     31.78 o 
   2   6   6      460.43      440.45     12.81 o 
   3   6   6      120.09      128.08      8.37 o 
   4   6   6     3416.27     3281.81     38.14 o 
   5   6   6      219.41      245.39     10.49 o 
   6   6   6       91.61       79.63      6.90 o 
   7   6   6        2.10        1.82      2.81 o 
   8   6   6      893.96      901.66     24.58 o 
   9   6   6      476.16      437.18     17.39 o 
  10   6   6      223.49      264.59     15.12 o 
  11   6   6      426.65      469.79     18.31 o 
  12   6   6      121.20      139.13     12.32 o 
  13   6   6       24.74       18.08      8.93 o 
  14   6   6      141.03      176.46     21.79 o 
  15   6   6      577.42      580.17     34.10 o 
  16   6   6       19.33       24.97     10.85 o 
  17   6   6      248.35      250.90     27.63 o 
  18   6   6      113.24       99.76     18.50 o 
  19   6   6       12.60        4.62      5.68 o 
 -20   7   6        0.15        8.74      7.91 o 
 -19   7   6       19.05       -4.84     20.30 o 
 -18   7   6       48.06       48.36      8.18 o 
 -17   7   6      181.27      195.73     19.55 o 
 -16   7   6       10.95        5.07      4.70 o 
 -15   7   6        2.93       -3.14      5.95 o 
 -14   7   6       26.01       22.53      5.68 o 
 -13   7   6      167.49      173.81     14.69 o 
 -12   7   6      196.11      207.71      9.78 o 
 -11   7   6      136.66      131.91      8.54 o 
 -10   7   6      232.90      256.74     10.10 o 
  -9   7   6      121.32      125.82      7.31 o 
  -8   7   6      276.60      281.48      8.94 o 
  -7   7   6       79.59       81.55      8.41 o 
  -6   7   6       27.13       36.80      5.22 o 
  -5   7   6       33.86       27.15      4.77 o 
  -4   7   6      132.86      114.08      7.31 o 
  -3   7   6      698.45      656.52     14.16 o 
  -2   7   6      115.33      125.02      7.44 o 
  -1   7   6        0.25        2.28      2.38 o 
   0   7   6        4.75        4.61      3.04 o 
   1   7   6      268.99      264.94     10.54 o 
   2   7   6      698.52      670.95     16.13 o 
   3   7   6        4.11        0.57      2.39 o 
   4   7   6      318.52      292.85     11.01 o 
   5   7   6      234.40      214.19     10.67 o 
   6   7   6       68.19       56.27      6.98 o 
   7   7   6        9.01        6.98      3.97 o 
   8   7   6      215.60      195.69     14.23 o 
   9   7   6       40.86       40.07      7.23 o 
  10   7   6       67.71       57.52      8.47 o 
  11   7   6        1.96        2.21      4.24 o 
  12   7   6        0.76       -3.67      3.67 o 
  13   7   6       22.02       13.39      8.79 o 
  14   7   6        7.60       13.66      7.81 o 
  15   7   6       62.47       59.20     14.26 o 
  16   7   6      341.84      360.53     27.48 o 
  17   7   6      205.76      245.10     27.13 o 
  18   7   6        7.85       20.02      8.93 o 
 -20   8   6      104.09      107.18     24.36 o 
 -19   8   6       52.43       53.96     13.02 o 
 -18   8   6       12.13        0.79      7.87 o 
 -17   8   6        0.20        1.50     15.31 o 
 -16   8   6       25.79       20.91      8.31 o 
 -15   8   6        6.21        2.64      5.85 o 
 -14   8   6       16.62       18.61      7.10 o 
 -13   8   6      102.85      107.35     13.09 o 
 -12   8   6      578.54      613.48     19.25 o 
 -11   8   6       17.16        7.14      5.02 o 
 -10   8   6      369.56      372.15     14.15 o 
  -9   8   6       47.31       42.41      6.40 o 
  -8   8   6      114.20      102.70      8.01 o 
  -7   8   6       36.79       38.77      5.26 o 
  -6   8   6      495.41      472.32     15.90 o 
  -5   8   6       15.67       12.97      4.24 o 
  -4   8   6       11.05        3.90      2.58 o 
  -3   8   6       24.35       21.12      4.11 o 
  -2   8   6      147.36      137.36      7.98 o 
  -1   8   6        0.14        2.12      2.33 o 
   0   8   6      179.91      174.28     10.15 o 
   1   8   6       29.24       24.23      4.55 o 
   2   8   6       71.00       80.55      8.13 o 
   3   8   6       11.64        7.96      4.28 o 
   4   8   6        3.90       -2.40      3.96 o 
   5   8   6        3.12        5.41      4.16 o 
   6   8   6      292.76      283.52     13.04 o 
   7   8   6        6.21       -0.54      3.95 o 
   8   8   6      114.06      112.24     11.41 o 
   9   8   6       10.97       17.27      5.84 o 
  10   8   6        7.61        4.57      7.90 o 
  11   8   6       21.25       35.33      7.70 o 
  12   8   6       57.30       43.87      8.09 o 
  13   8   6        0.39        3.94      7.87 o 
  14   8   6        2.55       10.62      8.75 o 
  15   8   6       70.98       51.65     13.61 o 
  16   8   6       83.04      135.74     19.93 o 
  17   8   6       57.62       75.23     16.11 o 
 -18   9   6       12.20       -0.16      7.03 o 
 -17   9   6       14.96        1.10      6.28 o 
 -16   9   6      140.47      141.64     15.59 o 
 -15   9   6      130.49      132.58     14.73 o 
 -14   9   6        0.57       -3.28      6.83 o 
 -13   9   6      177.71      214.25     14.42 o 
 -12   9   6       32.80       23.93      7.70 o 
 -11   9   6       50.38       44.68      8.93 o 
 -10   9   6      274.68      280.66     12.90 o 
  -9   9   6       58.38       54.82      7.03 o 
  -8   9   6       63.60       49.33      6.83 o 
  -7   9   6        1.18        8.45      4.17 o 
  -6   9   6       44.81       27.56      5.40 o 
  -5   9   6        0.01        0.85      3.23 o 
  -4   9   6        3.95        5.53      3.79 o 
  -3   9   6       53.49       47.48      7.14 o 
  -2   9   6      117.02      115.20     13.51 o 
  -1   9   6      558.16      530.53     18.88 o 
   0   9   6       75.77       77.22      8.87 o 
   1   9   6      191.63      175.29     12.98 o 
   2   9   6      140.12      138.86     10.87 o 
   3   9   6       18.12       19.58      5.02 o 
   4   9   6      388.29      409.32     15.34 o 
   5   9   6       28.23       32.29      6.68 o 
   6   9   6      591.57      622.53     18.94 o 
   7   9   6      253.55      248.41     15.70 o 
   8   9   6       11.10       13.45      5.20 o 
   9   9   6       97.70       99.00     15.98 o 
  10   9   6       70.92       60.62      9.33 o 
  11   9   6       33.11       49.41      8.73 o 
  12   9   6       23.60       19.40      7.47 o 
  13   9   6      162.02      150.90     19.54 o 
  14   9   6       88.77       83.54     15.92 o 
  15   9   6      327.82      400.64     27.80 o 
  16   9   6        0.52       -1.80      7.74 o 
 -17  10   6      116.24      115.65     14.50 o 
 -16  10   6       20.65       20.31      8.08 o 
 -15  10   6       45.10       59.22     10.83 o 
 -14  10   6       56.97       63.86     11.79 o 
 -13  10   6      286.89      328.35     14.39 o 
 -12  10   6       49.13       58.19     10.03 o 
 -11  10   6       74.62       58.20     13.66 o 
 -10  10   6       33.87       22.48      6.47 o 
  -9  10   6      821.22      831.53     21.32 o 
  -8  10   6      328.49      318.77     13.84 o 
  -7  10   6      727.32      715.00     19.22 o 
  -6  10   6        1.34        0.77      3.85 o 
  -5  10   6        6.12       10.66      4.72 o 
  -4  10   6       84.32       91.81      7.17 o 
  -3  10   6       58.26       47.58      7.96 o 
  -2  10   6      798.23      754.38     23.30 o 
  -1  10   6       82.10       85.72      9.84 o 
   0  10   6       51.40       48.42      8.00 o 
   1  10   6       28.70       16.38      5.65 o 
   2  10   6        1.11        0.53      4.11 o 
   3  10   6      654.12      624.40     19.45 o 
   4  10   6       38.31       32.21      6.58 o 
   5  10   6      699.09      669.27     20.26 o 
   6  10   6       41.78       38.12      6.84 o 
   7  10   6      569.98      585.79     29.01 o 
   8  10   6      269.82      284.53     15.16 o 
   9  10   6        4.22        2.00      4.94 o 
  10  10   6       67.91       53.71     10.73 o 
  11  10   6       38.13       35.98      8.72 o 
  12  10   6      171.84      193.79     18.49 o 
  13  10   6       36.40       26.65     10.43 o 
  14  10   6      154.96      160.50     21.11 o 
  15  10   6        1.63        1.46      6.69 o 
 -15  11   6       92.01       91.03     12.10 o 
 -14  11   6        0.99        1.37      3.94 o 
 -13  11   6      132.77      155.48     20.30 o 
 -12  11   6        9.48        8.42      6.99 o 
 -11  11   6       81.39       91.06     12.27 o 
 -10  11   6       18.37       12.80      5.66 o 
  -9  11   6       32.77       28.59      6.27 o 
  -8  11   6      301.84      292.37     20.09 o 
  -7  11   6      116.82      124.43      9.92 o 
  -6  11   6      147.81      155.67      9.94 o 
  -5  11   6       52.47       61.83      8.87 o 
  -4  11   6        4.04       -3.89      4.21 o 
  -3  11   6      171.48      198.16     15.72 o 
  -2  11   6      150.23      131.53     18.72 o 
  -1  11   6      180.35      161.21     13.61 o 
   0  11   6      111.51      104.16     14.33 o 
   1  11   6      143.77      126.51     12.22 o 
   2  11   6      104.17       99.82     11.05 o 
   3  11   6        0.34        1.71      4.43 o 
   4  11   6      163.54      172.00     12.83 o 
   5  11   6       33.54       26.46      6.71 o 
   6  11   6      383.59      400.85     17.04 o 
   7  11   6      153.78      172.50     13.24 o 
   8  11   6       28.14       21.38      7.64 o 
   9  11   6      140.87      158.22     14.76 o 
  10  11   6       65.97       78.39     11.21 o 
  11  11   6       79.19       83.26     21.14 o 
  12  11   6       61.64       52.37     10.93 o 
  13  11   6       51.02       31.71     10.74 o 
 -13  12   6        3.09        1.00      6.34 o 
 -12  12   6        0.54       -0.05      6.28 o 
 -11  12   6        1.17        3.64      8.54 o 
 -10  12   6        2.40        2.42      4.88 o 
  -9  12   6      267.39      291.33     13.89 o 
  -8  12   6        8.71        9.41      4.78 o 
  -7  12   6      410.93      445.60     19.26 o 
  -6  12   6      101.01       84.78     10.67 o 
  -5  12   6        0.09        5.58      5.66 o 
  -4  12   6       76.13       72.66     11.56 o 
  -3  12   6       90.47       72.25     10.05 o 
  -2  12   6        0.40       -0.47      4.85 o 
  -1  12   6       39.71       25.93      9.38 o 
   0  12   6      328.80      335.64     17.98 o 
   1  12   6        3.52        3.95      5.58 o 
   2  12   6        2.57        0.13      5.23 o 
   3  12   6       21.22       18.55      8.06 o 
   4  12   6       57.65       38.65      8.15 o 
   5  12   6      274.61      262.32     15.61 o 
   6  12   6       18.42       10.11      5.48 o 
   7  12   6       32.03       32.17      6.15 o 
   8  12   6       16.79       18.25      7.76 o 
   9  12   6       90.55      101.95     12.77 o 
  10  12   6       16.06       14.78      6.02 o 
  11  12   6        6.97       -0.58      6.31 o 
 -11  13   6        0.03       -0.12      7.00 o 
 -10  13   6       12.13        3.08      5.57 o 
  -9  13   6        0.01      -11.90     15.79 o 
  -8  13   6      127.52      131.46     19.51 o 
  -7  13   6      131.60      128.16     13.21 o 
  -6  13   6       10.18        5.41      6.02 o 
  -5  13   6       61.52       45.06      8.86 o 
  -4  13   6        6.86        0.12      5.22 o 
  -3  13   6        0.22       -1.26      6.52 o 
  -2  13   6       86.96       71.76     16.16 o 
  -1  13   6        5.85       10.01      6.08 o 
   0  13   6       44.46       29.98      8.22 o 
   1  13   6       98.00       83.40     11.91 o 
   2  13   6       22.31       18.00      9.23 o 
   3  13   6       18.60       18.99      6.99 o 
   4  13   6      134.94      132.90     16.84 o 
   5  13   6       39.54       33.64      7.19 o 
   6  13   6        4.92       -0.15      4.20 o 
   7  13   6      125.12      111.09     11.69 o 
   8  13   6        5.33        1.25      5.81 o 
  -6  14   6       48.39       52.66      9.47 o 
  -5  14   6      150.46      136.59     13.89 o 
  -4  14   6        0.36        4.29      5.42 o 
  -3  14   6       31.61       33.97      7.96 o 
  -2  14   6       16.12       10.69      5.98 o 
  -1  14   6       37.85       19.48      7.19 o 
   0  14   6        7.16        0.57      4.99 o 
   1  14   6      142.57      138.82     13.97 o 
   2  14   6        0.04       -2.33      4.55 o 
   3  14   6      105.50       96.04     13.91 o 
   4  14   6       12.96       20.65      8.32 o 
 -23   1   7       64.49       70.06     12.93 o 
 -22   1   7       16.17        9.05      9.94 o 
 -21   1   7       42.77       51.01     11.27 o 
 -20   1   7       36.13       33.86      9.93 o 
 -19   1   7       33.68       31.43      9.07 o 
 -18   1   7        0.28        1.04      5.40 o 
 -17   1   7        0.49       -3.64      4.87 o 
 -16   1   7      136.94      115.00     13.56 o 
 -15   1   7      161.76      164.60     16.14 o 
 -14   1   7      109.02      116.98     10.28 o 
 -13   1   7        0.35        0.05      3.29 o 
 -12   1   7      136.69      134.58     10.56 o 
 -11   1   7       97.62      111.68      7.62 o 
 -10   1   7      457.42      460.89     13.02 o 
  -9   1   7       81.59       95.00      5.79 o 
  -8   1   7      150.21      157.36      6.58 o 
  -7   1   7       23.18       20.95      2.48 o 
  -6   1   7      126.98      111.11      5.30 o 
  -5   1   7       45.10       45.25      3.70 o 
  -4   1   7        5.89        8.16      1.77 o 
  -3   1   7       22.55       24.93      2.42 o 
  -2   1   7       41.24       35.47      2.53 o 
  -1   1   7       68.95       81.76      3.97 o 
   0   1   7      572.42      569.51      7.68 o 
   1   1   7       11.50       12.94      2.05 o 
   2   1   7     1100.12     1098.97     12.60 o 
   3   1   7       28.42       26.29      2.93 o 
   4   1   7       42.20       46.58      3.94 o 
   5   1   7       32.11       33.87      3.37 o 
   6   1   7       46.52       44.94      3.75 o 
   7   1   7      377.14      359.63      7.99 o 
   8   1   7       55.92       53.05      5.69 o 
   9   1   7      128.68      136.96      9.96 o 
  10   1   7       59.92       48.84      7.83 o 
  11   1   7       12.53       12.13      3.16 o 
  12   1   7       12.16        9.63      3.99 o 
  13   1   7       37.79       24.91     10.62 o 
  14   1   7      242.01      232.34     19.50 o 
  15   1   7      143.26      156.49     16.79 o 
  16   1   7      231.06      270.71     22.52 o 
  17   1   7        9.56        0.54     12.94 o 
  18   1   7      260.69      278.94     23.79 o 
  19   1   7        6.97       15.93     12.20 o 
  20   1   7        0.22       -4.21      9.68 o 
 -22   2   7      295.76      335.08     31.14 o 
 -21   2   7      313.79      358.83     31.37 o 
 -20   2   7       98.99       83.05     18.44 o 
 -19   2   7        3.01       -1.17      6.59 o 
 -18   2   7      424.87      424.70     32.99 o 
 -17   2   7        8.48        8.85      4.80 o 
 -16   2   7       76.24       67.30     10.54 o 
 -15   2   7       64.13       60.51     11.21 o 
 -14   2   7       28.40       17.19      5.23 o 
 -13   2   7       65.37       81.56      9.00 o 
 -12   2   7       94.02       83.88      8.51 o 
 -11   2   7      105.12      109.76      6.44 o 
 -10   2   7      456.44      478.17     17.54 o 
  -9   2   7        6.04        6.45      2.52 o 
  -8   2   7     5533.61     5430.41     39.97 o 
  -7   2   7      304.30      301.56      7.70 o 
  -6   2   7      879.26      872.04     12.11 o 
  -5   2   7      262.84      256.05      5.32 o 
  -4   2   7       93.73       76.51      3.73 o 
  -3   2   7      191.23      185.82      4.93 o 
  -2   2   7     1401.42     1374.58     12.75 o 
  -1   2   7      414.14      438.22      8.73 o 
   0   2   7      242.55      246.77      5.79 o 
   1   2   7       41.64       34.96      2.62 o 
   2   2   7      731.28      718.33      9.97 o 
   3   2   7      119.55      120.92      4.88 o 
   4   2   7      157.09      172.25      5.68 o 
   5   2   7        1.71       -0.67      1.97 o 
   6   2   7     3924.51     3744.35     35.60 o 
   7   2   7        0.02       -1.07      2.39 o 
   8   2   7     1696.82     1701.85     26.17 o 
   9   2   7      276.62      266.63     11.58 o 
  10   2   7        2.84       13.56      4.38 o 
  11   2   7      354.39      399.32     14.63 o 
  12   2   7      424.88      441.59     21.19 o 
  13   2   7      193.83      157.88     15.84 o 
  14   2   7       52.62       57.67     11.02 o 
  15   2   7       61.14       54.36     15.01 o 
  16   2   7      275.51      317.09     28.88 o 
  17   2   7       16.29        6.05      9.96 o 
  18   2   7      277.61      296.91     33.40 o 
  19   2   7       58.06       70.07     17.64 o 
  20   2   7      216.60      219.53     30.57 o 
 -22   3   7        4.72       12.23      9.93 o 
 -21   3   7        0.06       -0.73      8.02 o 
 -20   3   7       24.58       25.16      8.47 o 
 -19   3   7       34.07       42.99     18.69 o 
 -18   3   7        9.60       12.74      8.95 o 
 -17   3   7        5.27        2.06      7.60 o 
 -16   3   7       67.83       82.54     11.25 o 
 -15   3   7       17.58       26.77      8.90 o 
 -14   3   7      244.48      274.01     14.58 o 
 -13   3   7       19.74       14.70      4.64 o 
 -12   3   7      155.93      168.62     10.67 o 
 -11   3   7        7.49       24.24      3.25 o 
 -10   3   7     1014.66      944.77     26.07 o 
  -9   3   7      233.30      262.75     10.90 o 
  -8   3   7        1.78        0.61      2.10 o 
  -7   3   7        0.71       -0.97      1.90 o 
  -6   3   7       61.46       63.84      4.46 o 
  -5   3   7      351.57      387.00     10.29 o 
  -4   3   7       27.33       30.60      4.02 o 
  -3   3   7      242.25      230.54     12.08 o 
  -2   3   7      186.96      183.89      5.75 o 
  -1   3   7       58.32       65.07      4.43 o 
   0   3   7     1504.74     1449.10     16.96 o 
   1   3   7       33.67       36.50      3.45 o 
   2   3   7       33.83       41.65      3.46 o 
   3   3   7        7.95        4.94      1.89 o 
   4   3   7     1077.31     1095.88     19.97 o 
   5   3   7     1940.13     1828.25     26.59 o 
   6   3   7      191.30      212.98     11.62 o 
   7   3   7       24.01       16.06      5.40 o 
   8   3   7      217.73      241.27     15.91 o 
   9   3   7      113.07      116.06      9.37 o 
  10   3   7      200.65      200.94     15.77 o 
  11   3   7      204.28      194.52     14.17 o 
  12   3   7      325.19      325.50     18.06 o 
  13   3   7      297.92      301.10     25.46 o 
  14   3   7      184.00      167.06     23.39 o 
  15   3   7        0.00       -0.47      7.91 o 
  16   3   7       63.35       64.43     16.92 o 
  17   3   7      119.38      145.18     23.23 o 
  18   3   7      206.28      274.96     31.94 o 
  19   3   7       97.58      109.35     21.32 o 
 -22   4   7        8.84        0.18      8.41 o 
 -21   4   7       33.47       26.77     12.43 o 
 -20   4   7       29.38       19.16      7.70 o 
 -19   4   7       26.47       11.27      6.42 o 
 -18   4   7      203.62      208.75     17.82 o 
 -17   4   7       31.00       46.03      8.90 o 
 -16   4   7       92.33       94.27     11.85 o 
 -15   4   7       21.37       27.80      7.01 o 
 -14   4   7       30.53       16.26     11.84 o 
 -13   4   7      175.53      212.45     13.15 o 
 -12   4   7        0.03       -0.41      4.02 o 
 -11   4   7      641.71      690.85     15.32 o 
 -10   4   7      156.23      149.04      8.68 o 
  -9   4   7       12.41       12.14      4.74 o 
  -8   4   7        0.84        1.48      2.71 o 
  -7   4   7        0.03        3.59      2.41 o 
  -6   4   7      114.10      123.23      7.44 o 
  -5   4   7        3.02        2.83      3.18 o 
  -4   4   7      360.73      347.21     11.59 o 
  -3   4   7      232.14      232.90      7.46 o 
  -2   4   7       26.65       19.99      3.11 o 
  -1   4   7      395.26      364.54      6.74 o 
   0   4   7        0.35       -1.19      1.71 o 
   1   4   7      336.21      300.00      8.78 o 
   2   4   7        0.74       -1.50      2.30 o 
   3   4   7      472.20      443.68     12.88 o 
   4   4   7      430.03      387.31     12.24 o 
   5   4   7      715.69      705.89     16.48 o 
   6   4   7       54.22       53.91      6.69 o 
   7   4   7        0.05        2.42      3.13 o 
   8   4   7       80.74       60.16      7.19 o 
   9   4   7       38.42       26.29      5.12 o 
  10   4   7        5.79        6.53      4.61 o 
  11   4   7      578.39      586.38     37.17 o 
  12   4   7      214.27      233.12     16.03 o 
  13   4   7      388.69      370.99     28.31 o 
  14   4   7       40.44       61.51     15.66 o 
  15   4   7        0.05       -1.03      8.32 o 
  16   4   7      180.89      161.73     23.47 o 
  17   4   7       17.59       23.14     12.57 o 
  18   4   7       70.77       60.52     17.10 o 
  19   4   7      464.13      571.99     39.38 o 
 -21   5   7        7.48       23.29      9.20 o 
 -20   5   7       66.25       70.72     16.20 o 
 -19   5   7        0.42        7.66      5.16 o 
 -18   5   7       17.39       17.44      7.10 o 
 -17   5   7       80.77       57.17      9.85 o 
 -16   5   7        4.46       10.78      5.80 o 
 -15   5   7      164.26      159.90     12.79 o 
 -14   5   7      136.06      137.65     11.72 o 
 -13   5   7       13.23        9.19      4.37 o 
 -12   5   7        0.01       -2.75      3.07 o 
 -11   5   7        8.04       16.65      3.81 o 
 -10   5   7        2.33        3.75      3.15 o 
  -9   5   7        0.72        1.77      2.43 o 
  -8   5   7        3.79        7.04      2.78 o 
  -7   5   7        2.12        7.10      2.55 o 
  -6   5   7       15.89        8.81      2.98 o 
  -5   5   7       79.10       57.90      5.09 o 
  -4   5   7        2.08       -1.06      1.95 o 
  -3   5   7      116.55      105.05      5.82 o 
  -2   5   7      386.89      396.02      8.96 o 
  -1   5   7       74.93       66.56      5.26 o 
   0   5   7      314.36      330.43     10.26 o 
   1   5   7      428.00      410.33     11.21 o 
   2   5   7      232.59      204.93     10.63 o 
   3   5   7       16.16       25.38      4.59 o 
   4   5   7       82.09       71.57      6.65 o 
   5   5   7      843.54      763.63     17.58 o 
   6   5   7      106.34      103.54      8.05 o 
   7   5   7       16.88       23.05      4.79 o 
   8   5   7       31.10       38.72      7.23 o 
   9   5   7      282.68      301.26     15.63 o 
  10   5   7        0.03        7.96      4.62 o 
  11   5   7        0.19        0.79      4.28 o 
  12   5   7      146.72      171.56     13.99 o 
  13   5   7       58.76       61.37     14.85 o 
  14   5   7       54.72       60.48     15.12 o 
  15   5   7       74.89       83.11     17.48 o 
  16   5   7      242.25      285.70     31.21 o 
  17   5   7       12.59       28.31     12.41 o 
  18   5   7      218.25      269.97     31.21 o 
  19   5   7      105.88      122.97     21.90 o 
 -20   6   7        6.14        5.95      7.92 o 
 -19   6   7       76.08       90.71     17.47 o 
 -18   6   7      231.28      241.37     19.93 o 
 -17   6   7        0.02       -7.46     10.23 o 
 -16   6   7       46.70       45.25     16.30 o 
 -15   6   7        8.26        3.01      4.40 o 
 -14   6   7       34.97       35.31      6.63 o 
 -13   6   7       64.40       64.22      8.26 o 
 -12   6   7      124.29      128.67     10.86 o 
 -11   6   7      114.60      111.34      7.89 o 
 -10   6   7       94.03       79.95      6.03 o 
  -9   6   7        4.94        6.02      3.48 o 
  -8   6   7      304.32      283.65      9.41 o 
  -7   6   7       33.70       31.11      6.01 o 
  -6   6   7      132.31      131.76      7.08 o 
  -5   6   7      585.94      568.92     13.11 o 
  -4   6   7      474.61      472.06     11.18 o 
  -3   6   7      168.12      170.05      6.11 o 
  -2   6   7     1125.38     1029.15     18.30 o 
  -1   6   7      260.77      241.00      9.44 o 
   0   6   7       44.39       48.20      5.00 o 
   1   6   7       75.64       61.83      6.35 o 
   2   6   7     1116.57     1067.03     20.92 o 
   3   6   7      147.48      160.70      9.81 o 
   4   6   7       55.90       53.01      7.33 o 
   5   6   7       39.42       46.20      6.52 o 
   6   6   7      258.63      238.71     13.27 o 
   7   6   7      338.97      348.71     26.05 o 
   8   6   7     1070.48     1033.75     28.12 o 
   9   6   7       53.06       35.79     10.48 o 
  10   6   7      154.47      166.01     13.63 o 
  11   6   7       69.05       79.84     10.13 o 
  12   6   7       16.90       23.45      7.88 o 
  13   6   7       12.50       19.06      9.87 o 
  14   6   7       27.43       23.98     10.61 o 
  15   6   7        3.27        0.19      7.44 o 
  16   6   7       61.93       92.06     18.24 o 
  17   6   7        5.20        4.91      9.21 o 
  18   6   7       28.79       40.15     12.83 o 
 -20   7   7        0.07        1.62      6.93 o 
 -19   7   7       36.85       38.19     11.51 o 
 -18   7   7       42.65       36.02     16.13 o 
 -17   7   7        6.32        4.45      4.30 o 
 -16   7   7        1.87       -0.89      6.31 o 
 -15   7   7       89.07       76.79     13.87 o 
 -14   7   7       13.22       19.74     11.83 o 
 -13   7   7        0.18        2.32      4.24 o 
 -12   7   7       14.14        7.54      6.01 o 
 -11   7   7      461.47      440.21     12.90 o 
 -10   7   7      144.14      151.39     10.72 o 
  -9   7   7      259.77      261.68     10.61 o 
  -8   7   7      152.42      152.19      7.86 o 
  -7   7   7       32.06       26.35      4.20 o 
  -6   7   7        7.78       10.17      3.87 o 
  -5   7   7      313.87      333.03     12.11 o 
  -4   7   7       66.29       84.41      6.77 o 
  -3   7   7      339.00      332.96     10.82 o 
  -2   7   7       11.18       10.07      3.21 o 
  -1   7   7        5.93        4.46      2.97 o 
   0   7   7      108.35      111.65      8.44 o 
   1   7   7       37.07       41.81      5.70 o 
   2   7   7       95.01       90.07     11.71 o 
   3   7   7      123.28      131.52     10.33 o 
   4   7   7      615.84      556.68     17.61 o 
   5   7   7       55.27       51.37      7.41 o 
   6   7   7       23.84       20.11      5.24 o 
   7   7   7       70.49       88.56     10.46 o 
   8   7   7      231.98      263.20     16.13 o 
   9   7   7      548.74      563.44     21.13 o 
  10   7   7       17.35        7.68     10.08 o 
  11   7   7      514.31      518.48     20.82 o 
  12   7   7        8.92       16.77      5.93 o 
  13   7   7       12.27       17.60      9.25 o 
  14   7   7      589.23      644.38     36.29 o 
  15   7   7        6.42       17.00     10.04 o 
  16   7   7       12.72       17.27     10.01 o 
  17   7   7      274.36      269.79     24.38 o 
 -19   8   7       22.00       28.22      9.15 o 
 -18   8   7      142.01      130.76     24.67 o 
 -17   8   7       94.92      123.49     30.75 o 
 -16   8   7       97.65      108.36     10.78 o 
 -15   8   7      138.03      152.17     12.16 o 
 -14   8   7       17.69       22.26      6.59 o 
 -13   8   7      203.75      217.95     13.29 o 
 -12   8   7        3.71       -4.02      4.02 o 
 -11   8   7      291.97      307.48     17.92 o 
 -10   8   7       46.77       49.37      7.25 o 
  -9   8   7        9.73       14.20      4.69 o 
  -8   8   7      142.43      126.85      9.28 o 
  -7   8   7      214.45      208.30     11.33 o 
  -6   8   7      306.18      325.65     12.51 o 
  -5   8   7       84.88      109.02      8.45 o 
  -4   8   7     1358.45     1349.95     24.02 o 
  -3   8   7      603.10      605.92     17.62 o 
  -2   8   7      342.17      335.74     11.90 o 
  -1   8   7       14.69       15.65      4.82 o 
   0   8   7       64.12       58.17      7.44 o 
   1   8   7      158.76      177.85     13.52 o 
   2   8   7        8.20       12.34      4.98 o 
   3   8   7     1106.42     1039.09     24.63 o 
   4   8   7       92.26       77.70     12.16 o 
   5   8   7        2.61       -0.23      3.66 o 
   6   8   7       86.20       96.66      9.72 o 
   7   8   7      515.35      523.53     21.06 o 
   8   8   7     1123.87     1162.11     31.88 o 
   9   8   7        2.93       -4.67      4.67 o 
  10   8   7      880.76      869.46     32.33 o 
  11   8   7       41.08       45.45     10.95 o 
  12   8   7        6.27       -6.39     12.74 o 
  13   8   7       60.47       78.87     15.88 o 
  14   8   7      281.64      258.40     27.25 o 
  15   8   7      686.19      696.11     38.73 o 
  16   8   7        5.35       10.59      8.07 o 
 -17   9   7       19.01       10.62     14.13 o 
 -16   9   7       93.30      101.47     36.37 o 
 -15   9   7      174.53      163.53     17.16 o 
 -14   9   7       46.57       34.77     14.02 o 
 -13   9   7       25.96       25.86      6.51 o 
 -12   9   7        2.35        2.45      6.64 o 
 -11   9   7        0.14        5.54      5.69 o 
 -10   9   7      246.47      263.86     13.85 o 
  -9   9   7       49.64       62.62      8.01 o 
  -8   9   7        3.67       -5.00      5.00 o 
  -7   9   7        9.96       10.79      4.55 o 
  -6   9   7       39.48       43.33      6.29 o 
  -5   9   7      275.47      245.88     14.53 o 
  -4   9   7       29.38       22.60      4.81 o 
  -3   9   7       97.21      108.41      8.19 o 
  -2   9   7       41.18       42.16      7.10 o 
  -1   9   7       28.52       26.01      6.05 o 
   0   9   7      537.56      495.70     17.35 o 
   1   9   7      240.23      239.34     14.38 o 
   2   9   7      316.53      320.19     14.66 o 
   3   9   7      367.99      339.45     14.58 o 
   4   9   7      672.94      647.34     25.10 o 
   5   9   7        1.48        6.50      4.72 o 
   6   9   7      146.06      157.64     12.25 o 
   7   9   7        1.62       -4.23      4.23 o 
   8   9   7      245.60      261.97     20.06 o 
   9   9   7      415.81      426.88     19.72 o 
  10   9   7        1.17        0.31      4.40 o 
  11   9   7      205.09      246.18     18.42 o 
  12   9   7        0.05        4.93     10.74 o 
  13   9   7      116.01      107.67     18.45 o 
  14   9   7      537.01      538.40     33.66 o 
  15   9   7        6.19        5.40      8.43 o 
 -16  10   7        5.07        6.20      8.70 o 
 -15  10   7       15.54        1.86      6.14 o 
 -14  10   7       20.90        9.43      7.05 o 
 -13  10   7       79.55       86.63     16.96 o 
 -12  10   7      112.10      117.08     13.85 o 
 -11  10   7       19.46       22.13     10.54 o 
 -10  10   7       24.22        9.39      8.42 o 
  -9  10   7       43.75       35.43      7.06 o 
  -8  10   7       71.12       54.77     12.17 o 
  -7  10   7       69.28       74.55      7.85 o 
  -6  10   7        1.47        2.42      3.66 o 
  -5  10   7       95.58       92.17      8.11 o 
  -4  10   7      157.21      161.87      9.11 o 
  -3  10   7        6.49        1.38      4.60 o 
  -2  10   7      275.19      258.71     14.52 o 
  -1  10   7        2.20        7.62      4.72 o 
   0  10   7       28.59       21.07      5.56 o 
   1  10   7       11.48       20.71      5.74 o 
   2  10   7        0.16        1.32      5.05 o 
   3  10   7       26.20       18.75      5.81 o 
   4  10   7       71.71       63.02      8.79 o 
   5  10   7       13.19       15.78      5.28 o 
   6  10   7       28.80       16.59      6.19 o 
   7  10   7       64.94       78.60     11.07 o 
   8  10   7       51.71       45.07      9.98 o 
   9  10   7       14.11        2.48      6.40 o 
  10  10   7      219.51      236.20     18.13 o 
  11  10   7      137.81      141.23     14.78 o 
  12  10   7        7.84       15.63      7.56 o 
  13  10   7       17.65       11.76     10.34 o 
 -14  11   7      133.53      166.27     16.58 o 
 -13  11   7       26.30       19.76      6.39 o 
 -12  11   7       10.16        8.10      7.06 o 
 -11  11   7       74.23       64.33     10.34 o 
 -10  11   7       41.74       38.27      8.02 o 
  -9  11   7       29.33       27.38      6.54 o 
  -8  11   7       32.54       19.38      5.89 o 
  -7  11   7      125.58      122.82      9.82 o 
  -6  11   7       50.00       45.45      6.23 o 
  -5  11   7       33.13       21.99      6.39 o 
  -4  11   7        7.79       13.18      5.52 o 
  -3  11   7      141.41      140.24     12.18 o 
  -2  11   7      137.10      126.27     11.43 o 
  -1  11   7        2.23       -0.34      4.66 o 
   0  11   7      280.54      279.02     15.82 o 
   1  11   7      371.16      376.82     17.07 o 
   2  11   7       16.02       15.26      5.70 o 
   3  11   7        5.26       -2.03      4.90 o 
   4  11   7       33.23       36.80      7.65 o 
   5  11   7      232.79      212.73     14.96 o 
   6  11   7      198.21      171.34     13.89 o 
   7  11   7       33.65       27.54      8.10 o 
   8  11   7      113.20      115.46     13.31 o 
   9  11   7      127.51      108.71     12.99 o 
  10  11   7        0.47       -3.19      5.37 o 
  11  11   7       45.32       56.32     10.90 o 
  12  11   7       92.24      135.43     27.99 o 
 -12  12   7        0.00        9.02      6.52 o 
 -11  12   7       58.38       47.86     10.20 o 
 -10  12   7      226.84      244.78     18.49 o 
  -9  12   7       12.29       19.15      6.00 o 
  -8  12   7      270.34      305.52     13.04 o 
  -7  12   7       47.83       56.98     10.39 o 
  -6  12   7      272.18      277.29     16.28 o 
  -5  12   7       34.65       42.48      7.84 o 
  -4  12   7        0.06       -1.13      4.79 o 
  -3  12   7      253.07      226.73     17.43 o 
  -2  12   7        1.18        4.31      5.28 o 
  -1  12   7      186.33      174.57     15.30 o 
   0  12   7       20.30        5.93      5.50 o 
   1  12   7      218.89      208.08     17.69 o 
   2  12   7       29.52       33.40     12.61 o 
   3  12   7       14.87       18.75      6.64 o 
   4  12   7      248.35      247.96     28.13 o 
   5  12   7       30.72       10.90      8.66 o 
   6  12   7      193.75      224.12     18.79 o 
   7  12   7       88.52       88.65      9.22 o 
   8  12   7       23.74       24.04     10.84 o 
   9  12   7       12.74       19.22      7.11 o 
  -9  13   7        2.56       -5.53      6.06 o 
  -8  13   7       13.87        3.09      6.24 o 
  -7  13   7        8.61        4.28      5.91 o 
  -6  13   7       77.66       77.01      9.98 o 
  -5  13   7        3.27       -1.62      6.34 o 
  -4  13   7       22.66       18.20      6.82 o 
  -3  13   7       22.31       17.01      6.29 o 
  -2  13   7      424.22      417.44     19.00 o 
  -1  13   7       17.04       22.25      7.04 o 
   0  13   7      469.10      517.34     20.73 o 
   1  13   7       40.87       30.45      7.93 o 
   2  13   7       89.18       63.65      9.30 o 
   3  13   7       18.00       18.84      6.66 o 
   4  13   7      162.88      178.89     14.34 o 
   5  13   7       73.75       50.94     10.12 o 
   6  13   7      427.79      475.10     23.45 o 
 -22   0   8       24.78       12.42     13.08 o 
 -21   0   8      141.18      154.55     26.40 o 
 -20   0   8       38.44       40.76     15.79 o 
 -19   0   8      256.54      210.27     28.44 o 
 -18   0   8       42.01       50.94     15.42 o 
 -17   0   8     1051.53     1049.43     50.30 o 
 -16   0   8       14.36       15.21     10.58 o 
 -15   0   8      488.75      534.88     34.58 o 
 -14   0   8       13.25        6.28      7.94 o 
 -13   0   8      121.49      114.21     18.62 o 
 -12   0   8       14.89       22.43      6.56 o 
 -11   0   8        7.74        9.04      3.61 o 
 -10   0   8      754.37      728.10     25.97 o 
  -9   0   8     1722.83     1787.03     32.29 o 
  -8   0   8      628.56      639.65     20.06 o 
  -7   0   8        0.04        3.44      3.67 o 
  -6   0   8      262.17      263.00     12.11 o 
  -5   0   8     1227.18     1245.21     20.79 o 
  -4   0   8      581.34      572.90     13.86 o 
  -3   0   8     3484.31     3493.00     37.87 o 
  -2   0   8      963.23      999.45     18.23 o 
  -1   0   8     2910.56     2860.48     25.65 o 
   0   0   8      645.99      630.43     12.10 o 
   1   0   8       71.72       61.78      5.65 o 
   2   0   8       18.79       18.18      3.67 o 
   3   0   8      533.15      551.34     16.43 o 
   4   0   8      822.55      754.59     16.81 o 
   5   0   8      874.57      824.67     17.64 o 
   6   0   8        2.85        4.61      2.68 o 
   7   0   8      180.94      169.90      8.89 o 
   8   0   8       75.73       87.35      7.17 o 
   9   0   8      492.89      515.06     14.25 o 
  10   0   8      249.48      268.01     21.83 o 
  11   0   8     1550.32     1607.87     43.97 o 
  12   0   8       11.82       20.54      7.40 o 
  13   0   8     1317.43     1362.41     58.88 o 
  14   0   8       36.55       41.19     14.19 o 
  15   0   8      224.62      243.60     31.14 o 
  16   0   8      105.54       81.06     19.40 o 
  17   0   8      122.56      120.92     23.22 o 
  18   0   8      640.21      670.18     46.45 o 
 -22   1   8       22.43        5.04     10.78 o 
 -21   1   8       13.25       -0.35     10.97 o 
 -20   1   8       66.42       61.95     12.52 o 
 -19   1   8        0.49        3.23      6.94 o 
 -18   1   8       42.91       60.66     11.45 o 
 -17   1   8       80.99       64.65     19.40 o 
 -16   1   8      203.71      179.01     17.07 o 
 -15   1   8        0.60        3.74      4.15 o 
 -14   1   8      108.68      103.22     12.74 o 
 -13   1   8       14.57       20.76      5.43 o 
 -12   1   8        0.52       -2.73      3.31 o 
 -11   1   8      419.66      430.91     12.07 o 
 -10   1   8      168.59      162.02      7.68 o 
  -9   1   8       18.68       26.66      3.76 o 
  -8   1   8       49.70       38.51      3.77 o 
  -7   1   8        1.41       -1.64      2.20 o 
  -6   1   8      186.08      167.62      9.76 o 
  -5   1   8      326.93      341.82      8.82 o 
  -4   1   8       54.54       58.71      3.99 o 
  -3   1   8        9.93        5.87      2.13 o 
  -2   1   8      587.75      600.96      9.08 o 
  -1   1   8      304.61      308.94      6.89 o 
   0   1   8      335.48      327.42      6.87 o 
   1   1   8        0.01       -0.59      1.42 o 
   2   1   8       35.29       29.53      3.74 o 
   3   1   8     1051.12      982.53     14.64 o 
   4   1   8      109.80      126.43      6.06 o 
   5   1   8     1918.13     1897.26     21.91 o 
   6   1   8      259.06      261.40      9.08 o 
   7   1   8       61.63       61.58      4.73 o 
   8   1   8       74.72       76.51      7.08 o 
   9   1   8      241.24      254.89     12.67 o 
  10   1   8      701.99      698.48     14.30 o 
  11   1   8       70.12       66.85      5.30 o 
  12   1   8      823.23      793.88     21.98 o 
  13   1   8        6.72        8.70      6.95 o 
  14   1   8       12.31        4.49      7.31 o 
  15   1   8      127.76      117.38     22.67 o 
  16   1   8        0.62        1.79     10.61 o 
  17   1   8      537.34      570.39     41.46 o 
  18   1   8       10.43        1.46     10.98 o 
  19   1   8      200.69      177.94     28.89 o 
 -22   2   8        0.33        1.40      6.87 o 
 -21   2   8       28.05       29.88     13.67 o 
 -20   2   8      110.22      101.24     20.71 o 
 -19   2   8       31.17       20.02     11.30 o 
 -18   2   8        1.56       19.19     10.97 o 
 -17   2   8        9.57        4.87      5.57 o 
 -16   2   8        0.01        1.63      4.19 o 
 -15   2   8       72.10       88.99      9.76 o 
 -14   2   8       56.23       52.40      7.71 o 
 -13   2   8       15.80       13.16      4.74 o 
 -12   2   8      105.33      110.62     17.81 o 
 -11   2   8      102.25      140.24     16.05 o 
 -10   2   8       56.88       56.44      7.21 o 
  -9   2   8       18.57       18.20      3.53 o 
  -8   2   8      207.08      200.86      8.76 o 
  -7   2   8       51.80       56.71      5.25 o 
  -6   2   8        0.01       -0.79      2.22 o 
  -5   2   8        3.92        4.95      2.87 o 
  -4   2   8        4.42        2.46      2.50 o 
  -3   2   8      156.76      163.69      7.01 o 
  -2   2   8       34.62       33.75      3.63 o 
  -1   2   8      471.01      483.25     10.24 o 
   0   2   8       53.20       57.95      4.52 o 
   1   2   8        2.74        7.30      2.54 o 
   2   2   8       56.20       64.37      4.65 o 
   3   2   8       67.77       70.19      6.65 o 
   4   2   8      203.11      190.23      7.95 o 
   5   2   8      992.53      966.73     15.94 o 
   6   2   8        0.60        0.99      3.03 o 
   7   2   8       61.62       64.90      7.41 o 
   8   2   8       17.14       22.01      4.95 o 
   9   2   8      210.37      228.52     12.65 o 
  10   2   8       31.76       31.20      5.52 o 
  11   2   8      382.22      400.47     18.04 o 
  12   2   8      293.23      301.39     11.58 o 
  13   2   8        8.33       -2.47      7.30 o 
  14   2   8       51.46       36.84     14.38 o 
  15   2   8      263.12      346.86     36.59 o 
  16   2   8      270.33      303.98     34.08 o 
  17   2   8       15.51        8.38     11.84 o 
  18   2   8      317.61      392.83     35.12 o 
  19   2   8        2.12        4.11      9.88 o 
 -21   3   8        0.01        0.13      9.38 o 
 -20   3   8       71.79       67.07     16.44 o 
 -19   3   8        2.61        2.85      5.92 o 
 -18   3   8       22.24       17.07      7.39 o 
 -17   3   8       83.96       70.41     11.19 o 
 -16   3   8      267.38      265.99     17.99 o 
 -15   3   8        0.18        5.98      7.79 o 
 -14   3   8       11.83        7.76      5.36 o 
 -13   3   8      376.82      333.70     17.67 o 
 -12   3   8       38.21       43.16      7.30 o 
 -11   3   8      624.76      617.18     20.06 o 
 -10   3   8      562.47      574.68     14.76 o 
  -9   3   8        3.54       -1.36      3.03 o 
  -8   3   8      532.70      532.79     14.10 o 
  -7   3   8      341.93      354.33     10.53 o 
  -6   3   8      233.55      243.21      9.09 o 
  -5   3   8        0.76        2.08      2.50 o 
  -4   3   8        7.44        3.30      2.54 o 
  -3   3   8       25.02       19.33      3.28 o 
  -2   3   8       68.52       75.63      5.40 o 
  -1   3   8      381.13      340.69      8.67 o 
   0   3   8       26.79       24.45      3.26 o 
   1   3   8      159.12      157.23      7.03 o 
   2   3   8       51.74       56.75      5.32 o 
   3   3   8      108.42       91.36      4.95 o 
   4   3   8     1278.42     1198.90     25.03 o 
   5   3   8      234.02      209.68     11.97 o 
   6   3   8        2.13        6.30      3.35 o 
   7   3   8       45.04       43.53      6.43 o 
   8   3   8      208.04      235.20     12.91 o 
   9   3   8       74.63       91.82     10.64 o 
  10   3   8       99.88      122.59     12.30 o 
  11   3   8       10.66       22.23      6.30 o 
  12   3   8      126.80      148.32     13.64 o 
  13   3   8      694.47      698.75     42.75 o 
  14   3   8       11.53       -8.16      8.16 o 
  15   3   8       92.21      105.16     20.45 o 
  16   3   8      102.84       99.36     20.76 o 
  17   3   8       18.61       18.12     13.24 o 
  18   3   8        0.92       -0.31     10.66 o 
 -21   4   8       58.79       44.29     13.27 o 
 -20   4   8       32.35       38.06     14.35 o 
 -19   4   8      216.50      235.92     19.52 o 
 -18   4   8      176.63      199.17     18.07 o 
 -17   4   8      207.75      223.71     18.65 o 
 -16   4   8       43.40       34.48      8.21 o 
 -15   4   8       61.02       64.87     10.33 o 
 -14   4   8       14.38       14.02      6.29 o 
 -13   4   8      251.69      258.38     16.39 o 
 -12   4   8      153.14      152.13     17.07 o 
 -11   4   8       16.77       11.67      4.35 o 
 -10   4   8       36.19       34.81      5.85 o 
  -9   4   8      117.71      117.63      7.35 o 
  -8   4   8       47.71       42.72      4.81 o 
  -7   4   8      734.60      686.12     14.46 o 
  -6   4   8       34.24       29.07      4.60 o 
  -5   4   8      314.92      314.34      9.85 o 
  -4   4   8       30.02       29.34      3.70 o 
  -3   4   8      271.03      226.84      7.93 o 
  -2   4   8      800.87      767.23     13.63 o 
  -1   4   8       13.78        6.03      2.36 o 
   0   4   8      532.08      566.98     11.10 o 
   1   4   8       28.22       25.84      3.09 o 
   2   4   8      202.96      235.32     11.22 o 
   3   4   8      935.85      955.89     19.79 o 
   4   4   8      280.39      275.55     13.58 o 
   5   4   8      357.89      343.84     13.94 o 
   6   4   8       83.91       78.72      8.18 o 
   7   4   8      321.96      336.81     16.82 o 
   8   4   8      246.75      268.74     16.47 o 
   9   4   8      366.26      380.25     17.56 o 
  10   4   8       15.47        8.84      5.27 o 
  11   4   8       14.19       22.49      7.82 o 
  12   4   8     1079.42     1098.07     30.46 o 
  13   4   8       69.47       97.28     18.66 o 
  14   4   8      371.19      396.44     31.62 o 
  15   4   8      439.34      427.09     33.62 o 
  16   4   8        1.02       -0.55      9.35 o 
  17   4   8       14.60       14.94     12.65 o 
  18   4   8       13.65       23.39     11.44 o 
 -20   5   8       21.88       23.50     10.24 o 
 -19   5   8        8.62        9.06     10.28 o 
 -18   5   8       24.63       24.00      7.78 o 
 -17   5   8      201.01      191.76     42.93 o 
 -16   5   8       40.16       33.42      9.50 o 
 -15   5   8      173.00      178.05     26.01 o 
 -14   5   8       45.21       50.74      7.88 o 
 -13   5   8       54.00       55.45      7.96 o 
 -12   5   8      213.75      210.21     14.34 o 
 -11   5   8      222.03      245.74     18.85 o 
 -10   5   8       28.11       24.54      4.28 o 
  -9   5   8      180.33      185.55      8.93 o 
  -8   5   8        2.09        1.74      2.90 o 
  -7   5   8       29.05       18.98      4.29 o 
  -6   5   8      359.90      379.24     11.02 o 
  -5   5   8       64.41       52.42      5.13 o 
  -4   5   8      100.74       87.39      5.83 o 
  -3   5   8      283.98      245.78     10.04 o 
  -2   5   8        1.50       -1.35      1.92 o 
  -1   5   8     1180.55     1177.57     15.74 o 
   0   5   8      606.68      618.37     14.49 o 
   1   5   8      306.66      277.81     10.19 o 
   2   5   8     1758.25     1745.97     27.85 o 
   3   5   8       66.53       62.98      8.79 o 
   4   5   8       11.77       18.19      4.05 o 
   5   5   8       83.26       90.86     10.69 o 
   6   5   8       20.88       14.77      7.69 o 
   7   5   8      218.75      238.12     16.75 o 
   8   5   8      322.09      347.50     23.80 o 
   9   5   8      116.69      109.67     14.08 o 
  10   5   8      214.78      208.52     21.45 o 
  11   5   8       27.34       38.10     11.60 o 
  12   5   8       25.64       38.34      9.00 o 
  13   5   8     1412.68     1411.24     57.54 o 
  14   5   8      287.84      305.88     28.08 o 
  15   5   8      247.38      274.52     31.05 o 
  16   5   8      681.46      606.22     39.48 o 
  17   5   8        3.24       17.42     11.15 o 
 -20   6   8        4.10       -0.17      5.72 o 
 -19   6   8      182.02      202.66     25.57 o 
 -18   6   8        9.23        1.56      8.45 o 
 -17   6   8        6.54       18.46      6.21 o 
 -16   6   8        0.03        5.62     11.61 o 
 -15   6   8        2.94        6.34      4.57 o 
 -14   6   8      391.18      397.17     17.46 o 
 -13   6   8        1.31       -1.99      3.82 o 
 -12   6   8      260.33      249.52     13.88 o 
 -11   6   8      243.40      258.23     14.61 o 
 -10   6   8      369.10      381.92     11.42 o 
  -9   6   8      202.07      232.81     10.95 o 
  -8   6   8      112.91      119.96      8.50 o 
  -7   6   8       74.19       75.28      8.39 o 
  -6   6   8      356.39      332.99     10.26 o 
  -5   6   8     1128.24     1101.84     19.46 o 
  -4   6   8       34.98       22.21      3.75 o 
  -3   6   8        1.96        0.23      1.49 o 
  -2   6   8       13.53       13.56      3.44 o 
  -1   6   8       88.83       93.35      7.28 o 
   0   6   8      650.11      625.91     15.41 o 
   1   6   8        0.52       -1.90      3.56 o 
   2   6   8     1169.91     1154.14     25.64 o 
   3   6   8      196.31      190.83     12.63 o 
   4   6   8       74.06       69.17      8.23 o 
   5   6   8      122.08      101.49      9.83 o 
   6   6   8      199.40      192.97     15.16 o 
   7   6   8      431.51      454.17     19.76 o 
   8   6   8      322.92      310.05     17.21 o 
   9   6   8      227.50      241.93     17.12 o 
  10   6   8        8.65       12.88      5.96 o 
  11   6   8       14.62       13.57      6.79 o 
  12   6   8      241.10      296.46     18.32 o 
  13   6   8        6.46        7.33      8.87 o 
  14   6   8      273.25      289.88     30.79 o 
  15   6   8       25.17       30.26     12.53 o 
  16   6   8        0.86       -2.41      9.38 o 
  17   6   8      122.67      117.12     20.13 o 
 -19   7   8        4.36       26.88     33.45 o 
 -18   7   8       27.90       64.32     13.47 o 
 -17   7   8       53.88       58.07     11.94 o 
 -16   7   8       24.29       17.07     12.18 o 
 -15   7   8       33.55       26.67      6.73 o 
 -14   7   8       36.25       26.81      6.32 o 
 -13   7   8        9.47       14.97      6.06 o 
 -12   7   8       96.76       97.79      9.96 o 
 -11   7   8      205.19      230.13     10.60 o 
 -10   7   8        0.00       -1.60      2.86 o 
  -9   7   8       72.21       78.77      7.19 o 
  -8   7   8       13.96       13.42      3.74 o 
  -7   7   8      144.71      150.50      7.82 o 
  -6   7   8       58.04       47.44      6.81 o 
  -5   7   8        3.73        2.14      3.74 o 
  -4   7   8      159.61      146.02      9.88 o 
  -3   7   8        1.02       -3.27      3.27 o 
  -2   7   8        0.32        1.12      3.35 o 
  -1   7   8       15.75       22.05      4.81 o 
   0   7   8       43.96       48.13      7.29 o 
   1   7   8        6.03        6.14      5.04 o 
   2   7   8      105.84       78.29      8.74 o 
   3   7   8      143.20      154.46     11.73 o 
   4   7   8        0.58        1.00      4.10 o 
   5   7   8       11.57        1.91      4.22 o 
   6   7   8      275.82      255.72     16.72 o 
   7   7   8      202.31      203.78     16.13 o 
   8   7   8        0.80        2.69      5.33 o 
   9   7   8      133.36      142.87     15.94 o 
  10   7   8       42.33       48.91     10.21 o 
  11   7   8      315.78      376.53     19.08 o 
  12   7   8       35.79       20.21     10.01 o 
  13   7   8       18.43       25.88     11.35 o 
  14   7   8        0.25       -4.31      7.79 o 
  15   7   8       44.70       23.19     12.22 o 
  16   7   8       10.76       24.16     11.17 o 
 -18   8   8        0.01      -12.17     18.20 o 
 -17   8   8      165.68      190.67     20.01 o 
 -16   8   8       21.31       36.57     11.05 o 
 -15   8   8       70.05       73.42      9.44 o 
 -14   8   8       30.54       23.89      6.03 o 
 -13   8   8       10.78       15.02      5.32 o 
 -12   8   8        0.34       -1.07      3.79 o 
 -11   8   8        6.12        6.99      3.65 o 
 -10   8   8        0.30        2.84      4.74 o 
  -9   8   8       42.88       43.48      7.12 o 
  -8   8   8        7.55       11.78      6.96 o 
  -7   8   8        6.89        8.65      4.35 o 
  -6   8   8       18.19       16.29      5.03 o 
  -5   8   8       22.72       17.88      5.88 o 
  -4   8   8       19.71       19.24      5.14 o 
  -3   8   8       78.40       72.30      7.48 o 
  -2   8   8        0.16        0.95      3.63 o 
  -1   8   8       23.20       12.74      5.27 o 
   0   8   8        0.02        6.58      4.12 o 
   1   8   8        7.38        5.42      4.47 o 
   2   8   8      379.53      369.17     17.24 o 
   3   8   8      255.90      257.91     14.73 o 
   4   8   8       67.84       50.57      7.64 o 
   5   8   8       14.09        6.46      4.85 o 
   6   8   8        3.22        0.77      4.49 o 
   7   8   8       11.16       13.05      6.30 o 
   8   8   8      177.42      193.77     16.33 o 
   9   8   8       42.47       35.81      8.31 o 
  10   8   8       65.09       84.26     11.39 o 
  11   8   8       15.37       13.31      6.43 o 
  12   8   8       21.86       10.72      8.28 o 
  13   8   8       10.99       31.39     11.53 o 
  14   8   8        5.16       -6.21      6.21 o 
 -16   9   8      172.97      183.18     49.70 o 
 -15   9   8       29.99       37.84     10.41 o 
 -14   9   8       53.11       46.37     11.30 o 
 -13   9   8        0.11       13.06      6.51 o 
 -12   9   8       61.01       43.50     10.48 o 
 -11   9   8        4.03       16.93     11.12 o 
 -10   9   8       25.51       26.38      6.43 o 
  -9   9   8      116.63      114.87     10.76 o 
  -8   9   8       45.99       51.11      7.52 o 
  -7   9   8       26.86       23.62      5.59 o 
  -6   9   8       20.20       24.22      5.50 o 
  -5   9   8       23.64       18.52      5.13 o 
  -4   9   8       77.44       78.72      8.02 o 
  -3   9   8        7.46        3.69      3.66 o 
  -2   9   8      307.27      284.83     14.93 o 
  -1   9   8        1.86        2.08      4.61 o 
   0   9   8      402.60      390.62     19.26 o 
   1   9   8       25.97       28.28      6.19 o 
   2   9   8        2.80        4.29      4.65 o 
   3   9   8       68.26       57.66      8.16 o 
   4   9   8       75.75       71.03     10.39 o 
   5   9   8      164.24      189.09     13.90 o 
   6   9   8       32.35       35.50      8.46 o 
   7   9   8       18.69       17.53      8.77 o 
   8   9   8       12.17       10.00      5.93 o 
   9   9   8        0.91        5.48      6.15 o 
  10   9   8      428.68      429.14     21.76 o 
  11   9   8        0.08        3.45      5.91 o 
  12   9   8       71.32       67.15     18.35 o 
  13   9   8       10.35       21.84     10.78 o 
 -15  10   8       55.54       77.68     14.76 o 
 -14  10   8       40.85       41.51     12.21 o 
 -13  10   8        3.39        1.21      4.28 o 
 -12  10   8      211.58      228.15     23.22 o 
 -11  10   8      192.18      209.75     19.27 o 
 -10  10   8       25.78       32.46      7.50 o 
  -9  10   8       73.38       74.04      9.49 o 
  -8  10   8      254.05      272.22     14.95 o 
  -7  10   8      116.35      129.93     10.28 o 
  -6  10   8       10.67        7.46      4.81 o 
  -5  10   8      341.27      356.18     14.36 o 
  -4  10   8        0.16       -0.26      3.59 o 
  -3  10   8      675.46      668.80     21.68 o 
  -2  10   8       84.06       81.50      9.59 o 
  -1  10   8      215.87      232.63     15.39 o 
   0  10   8       15.51        6.13      9.97 o 
   1  10   8      336.01      326.39     15.88 o 
   2  10   8      601.90      550.12     20.15 o 
   3  10   8        7.78        4.21      5.13 o 
   4  10   8      328.10      325.45     17.40 o 
   5  10   8      164.68      161.27     13.44 o 
   6  10   8        0.18        1.13      5.29 o 
   7  10   8      161.20      195.21     17.04 o 
   8  10   8       17.21       24.33      7.72 o 
   9  10   8      164.33      154.35     15.38 o 
  10  10   8        0.39        1.30      5.50 o 
  11  10   8      319.44      290.35     28.19 o 
  12  10   8        0.24       -2.74      8.65 o 
 -13  11   8       66.23       55.11      8.74 o 
 -12  11   8        1.92        5.68      7.32 o 
 -11  11   8      367.44      417.46     22.74 o 
 -10  11   8       68.19       88.97     11.85 o 
  -9  11   8      109.99      106.52     10.81 o 
  -8  11   8        0.16       -2.77      4.54 o 
  -7  11   8       20.68       15.85      9.01 o 
  -6  11   8       14.31       16.89      5.03 o 
  -5  11   8       50.71       51.76      8.60 o 
  -4  11   8      376.24      402.63     18.14 o 
  -3  11   8        4.29        7.03      5.42 o 
  -2  11   8      109.90      131.34     19.32 o 
  -1  11   8        0.87       -1.27      5.39 o 
   0  11   8       20.96       13.91      5.99 o 
   1  11   8      101.90       88.60     11.98 o 
   2  11   8        0.07       -2.33      4.85 o 
   3  11   8      735.57      722.62     25.05 o 
   4  11   8       28.33       16.82      6.75 o 
   5  11   8       10.64        5.44      6.08 o 
   6  11   8       76.68       70.18     11.32 o 
   7  11   8       49.21       45.31     12.95 o 
   8  11   8      129.04      133.00     28.76 o 
   9  11   8       82.51       82.15     11.93 o 
  10  11   8       56.00       55.45     10.36 o 
 -10  12   8       71.60       73.65     12.35 o 
  -9  12   8      322.89      342.80     16.16 o 
  -8  12   8        0.91        8.12      7.11 o 
  -7  12   8       83.56       78.21     10.58 o 
  -6  12   8      208.30      211.69     15.57 o 
  -5  12   8       12.39       10.51      8.61 o 
  -4  12   8        4.21        1.25      5.56 o 
  -3  12   8      143.80      147.90     13.43 o 
  -2  12   8        4.14        8.58      6.02 o 
  -1  12   8        4.66       16.68      6.41 o 
   0  12   8        9.69       -0.67     12.07 o 
   1  12   8       18.58       18.20      6.55 o 
   2  12   8       25.31       27.70      7.07 o 
   3  12   8        6.51        8.57      4.07 o 
   4  12   8       61.10       55.12      8.92 o 
   5  12   8       59.29       61.39     10.14 o 
   6  12   8        8.89       15.69      6.87 o 
   7  12   8       51.16       48.04     15.37 o 
  -5  13   8       28.54       31.91      8.22 o 
  -4  13   8       72.55       81.76     13.01 o 
  -3  13   8       56.62       57.33     10.69 o 
  -2  13   8       85.38       89.99     10.85 o 
  -1  13   8       22.61       28.57     18.52 o 
   0  13   8       27.10       28.21      9.17 o 
   1  13   8        7.76       16.04      7.49 o 
   2  13   8        0.02        7.81      6.71 o 
 -21   1   9        4.91       22.81     13.22 o 
 -20   1   9        5.75       -4.39      9.05 o 
 -19   1   9        5.94        1.16      9.53 o 
 -18   1   9       27.15       24.98      9.34 o 
 -17   1   9       96.58      106.94     14.83 o 
 -16   1   9        2.80       -2.05      5.96 o 
 -15   1   9        6.09       16.13      5.95 o 
 -14   1   9       43.68       40.78      7.53 o 
 -13   1   9        1.13       -0.96      4.54 o 
 -12   1   9      154.13      158.36     12.50 o 
 -11   1   9        9.55        7.02      3.63 o 
 -10   1   9      192.70      224.32      9.10 o 
  -9   1   9        6.42        4.41      2.79 o 
  -8   1   9      167.14      167.30      8.18 o 
  -7   1   9       26.82       25.38      3.82 o 
  -6   1   9      306.03      304.96     11.25 o 
  -5   1   9       25.63       27.20      4.61 o 
  -4   1   9      316.40      307.66     10.42 o 
  -3   1   9       74.80       73.55      5.71 o 
  -2   1   9      120.37      114.42      6.43 o 
  -1   1   9        0.40        0.20      2.03 o 
   0   1   9       12.19        9.37      3.53 o 
   1   1   9      105.11       97.83      6.37 o 
   2   1   9        0.27        1.20      2.34 o 
   3   1   9       27.28       31.59      4.44 o 
   4   1   9     1083.15     1077.25     21.71 o 
   5   1   9      163.77      180.45     11.64 o 
   6   1   9        1.89        3.16      2.55 o 
   7   1   9       26.71       24.16      3.35 o 
   8   1   9      608.40      592.16     16.84 o 
   9   1   9      136.89      155.27      9.58 o 
  10   1   9      404.81      422.11     13.63 o 
  11   1   9        1.82        7.23      5.35 o 
  12   1   9        0.56        3.28      5.02 o 
  13   1   9       38.86       32.66     14.36 o 
  14   1   9       36.51       40.79     15.07 o 
  15   1   9       90.73       79.80     20.92 o 
  16   1   9       94.18       79.49     20.02 o 
  17   1   9       29.59       44.90     17.66 o 
 -21   2   9       74.12       77.56     18.63 o 
 -20   2   9      135.28      149.38     25.21 o 
 -19   2   9        0.02       -0.47      8.52 o 
 -18   2   9      160.50      197.24     18.84 o 
 -17   2   9        1.33        0.27      5.57 o 
 -16   2   9      129.11      136.96     15.06 o 
 -15   2   9        0.01        0.84      6.77 o 
 -14   2   9      629.94      653.61     26.19 o 
 -13   2   9       19.03       11.58      5.98 o 
 -12   2   9       50.82       42.13      8.77 o 
 -11   2   9      188.90      223.77     13.55 o 
 -10   2   9      586.21      567.85     18.10 o 
  -9   2   9      227.11      225.86     11.73 o 
  -8   2   9       59.49       62.44      6.39 o 
  -7   2   9     1034.67     1049.49     20.73 o 
  -6   2   9      220.40      206.59     10.46 o 
  -5   2   9        0.91       -0.80      2.58 o 
  -4   2   9      985.72      954.66     17.68 o 
  -3   2   9        2.65        6.88      3.03 o 
  -2   2   9      213.39      218.40      8.99 o 
  -1   2   9       14.38       11.82      2.74 o 
   0   2   9      336.78      298.92      8.63 o 
   1   2   9       74.95       78.50      5.68 o 
   2   2   9      144.86      144.95      8.94 o 
   3   2   9      440.59      453.48     12.31 o 
   4   2   9      252.83      237.22     10.01 o 
   5   2   9      331.27      325.30      9.57 o 
   6   2   9      100.71       95.11      9.32 o 
   7   2   9      468.62      471.59     16.64 o 
   8   2   9       26.46       27.35      5.68 o 
   9   2   9        7.69        8.21      5.26 o 
  10   2   9      295.47      286.08     17.96 o 
  11   2   9        2.71        2.65      4.02 o 
  12   2   9      526.67      577.98     16.10 o 
  13   2   9        8.52       -3.12      9.85 o 
  14   2   9        1.70        8.41     10.32 o 
  15   2   9       78.45       72.47     18.54 o 
  16   2   9       79.12       62.44     18.46 o 
  17   2   9       54.70       62.22     19.14 o 
 -20   3   9       70.06       76.91     19.37 o 
 -19   3   9       21.91       31.26     12.87 o 
 -18   3   9        1.33        4.01      6.03 o 
 -17   3   9       27.91       23.77      7.91 o 
 -16   3   9        7.69        7.05     13.95 o 
 -15   3   9       48.21       45.76     16.26 o 
 -14   3   9       37.61       24.83     10.51 o 
 -13   3   9        9.71        9.10      6.02 o 
 -12   3   9      341.32      315.20     17.69 o 
 -11   3   9      138.55      148.03     10.77 o 
 -10   3   9      397.89      425.91     13.54 o 
  -9   3   9       61.06       55.29      6.11 o 
  -8   3   9       34.13       40.42      5.55 o 
  -7   3   9      122.93      122.26      7.67 o 
  -6   3   9      289.68      294.33     10.15 o 
  -5   3   9      236.89      247.24      9.62 o 
  -4   3   9        7.62        1.71      3.00 o 
  -3   3   9       88.46       98.35      6.61 o 
  -2   3   9        2.72        2.68      2.25 o 
  -1   3   9      189.75      198.63      8.37 o 
   0   3   9        8.79        9.19      2.59 o 
   1   3   9      284.69      285.32     11.19 o 
   2   3   9      397.92      394.67     13.14 o 
   3   3   9       41.72       48.08      4.52 o 
   4   3   9      794.26      804.42     21.34 o 
   5   3   9      142.48      147.92     11.12 o 
   6   3   9      139.51      154.26     11.89 o 
   7   3   9       73.29       82.35     12.37 o 
   8   3   9       49.81       51.90      9.37 o 
   9   3   9      365.19      339.55     17.48 o 
  10   3   9      146.64      157.06     15.12 o 
  11   3   9      341.60      339.30     17.66 o 
  12   3   9       94.77       93.45     12.00 o 
  13   3   9        2.98       -6.98      9.07 o 
  14   3   9      150.35      174.91     26.26 o 
  15   3   9       42.12       30.36     14.36 o 
  16   3   9       74.51       73.21     18.96 o 
  17   3   9      271.03      257.05     33.75 o 
 -20   4   9      103.05      123.83     21.39 o 
 -19   4   9       22.05       21.07     12.38 o 
 -18   4   9       60.73       71.61     12.02 o 
 -17   4   9       90.22       92.49     12.97 o 
 -16   4   9       34.81       36.33      8.69 o 
 -15   4   9       24.76       25.56      9.53 o 
 -14   4   9        1.96        3.89      5.11 o 
 -13   4   9       20.38       17.16      9.64 o 
 -12   4   9      142.38      130.93     11.95 o 
 -11   4   9      167.28      196.21     18.16 o 
 -10   4   9       10.86       14.70      3.95 o 
  -9   4   9       23.94       28.26      4.87 o 
  -8   4   9      114.63      112.20      7.65 o 
  -7   4   9      112.91      105.05      7.39 o 
  -6   4   9       91.39       96.85      7.02 o 
  -5   4   9       62.22       78.37      6.98 o 
  -4   4   9      364.04      388.46     11.41 o 
  -3   4   9      270.82      280.25      8.97 o 
  -2   4   9      150.93      155.87      7.48 o 
  -1   4   9       14.49        8.12      2.43 o 
   0   4   9      146.61      134.61      6.56 o 
   1   4   9      214.39      212.90      7.28 o 
   2   4   9       74.06       80.51      7.58 o 
   3   4   9      858.08      819.98     21.92 o 
   4   4   9       17.71       15.54      4.26 o 
   5   4   9       14.08       18.04      6.31 o 
   6   4   9       35.76       39.21      8.17 o 
   7   4   9       46.06       45.22     11.52 o 
   8   4   9      104.16      132.12     13.24 o 
   9   4   9        2.62       15.20      5.95 o 
  10   4   9      667.90      694.69     36.58 o 
  11   4   9       60.34       78.67     13.36 o 
  12   4   9       25.44       48.70     21.17 o 
  13   4   9       31.42       26.50     12.96 o 
  14   4   9       29.89       28.85     13.67 o 
  15   4   9       74.85       60.22     17.82 o 
  16   4   9      108.45      166.12     26.89 o 
 -19   5   9        7.75       18.61     10.50 o 
 -18   5   9       68.09       55.57     16.78 o 
 -17   5   9      137.58      155.24     24.44 o 
 -16   5   9        0.05       -3.81      4.31 o 
 -15   5   9       18.71       15.20     10.83 o 
 -14   5   9       17.22       19.49      6.17 o 
 -13   5   9      105.92      101.06     14.08 o 
 -12   5   9        0.15       -4.17      4.17 o 
 -11   5   9       42.31       47.12      6.67 o 
 -10   5   9        3.05        6.99      3.39 o 
  -9   5   9       36.13       32.71      4.80 o 
  -8   5   9        4.16        7.75      3.48 o 
  -7   5   9       37.20       40.73      5.38 o 
  -6   5   9       36.55       23.15      6.80 o 
  -5   5   9        3.08       -0.02      2.93 o 
  -4   5   9      552.09      529.33     13.03 o 
  -3   5   9      281.39      274.03     10.53 o 
  -2   5   9        0.24        1.95      2.66 o 
  -1   5   9      747.30      704.53     13.02 o 
   0   5   9        4.05        4.15      3.43 o 
   1   5   9        0.01       -3.02      4.81 o 
   2   5   9       15.90       18.04      8.98 o 
   3   5   9       45.83       53.74      8.99 o 
   4   5   9        0.04        5.92      5.54 o 
   5   5   9       52.56       63.80      9.99 o 
   6   5   9      141.26      138.63     13.45 o 
   7   5   9       17.74       23.61      6.59 o 
   8   5   9       19.82       12.74      6.75 o 
   9   5   9      181.95      203.16     16.46 o 
  10   5   9      106.63      114.98     13.17 o 
  11   5   9        4.30       19.70      6.33 o 
  12   5   9        3.18        0.87      5.26 o 
  13   5   9       18.57       16.50     10.80 o 
  14   5   9        8.52       10.92     10.92 o 
  15   5   9       13.71       14.81     11.71 o 
  16   5   9       57.73       64.72     16.52 o 
 -18   6   9        9.38       15.24      9.61 o 
 -17   6   9       45.23       35.92     11.41 o 
 -16   6   9       21.91       14.33      8.66 o 
 -15   6   9       22.88       23.15      6.45 o 
 -14   6   9       13.95       19.98      6.36 o 
 -13   6   9      127.39      113.86     11.74 o 
 -12   6   9        0.38        2.55      4.21 o 
 -11   6   9       62.93       70.65      9.42 o 
 -10   6   9        6.87        0.35      2.94 o 
  -9   6   9      165.35      192.98      9.58 o 
  -8   6   9       91.77       80.77      7.41 o 
  -7   6   9       69.84       77.00      7.04 o 
  -6   6   9       87.43       88.92     10.55 o 
  -5   6   9       19.91       14.66      3.39 o 
  -4   6   9      500.41      463.31     12.61 o 
  -3   6   9      221.53      249.10     12.63 o 
  -2   6   9        9.77       13.31      4.48 o 
  -1   6   9        3.38        0.71      3.56 o 
   0   6   9        0.70       -2.08      3.30 o 
   1   6   9      229.10      247.50     14.85 o 
   2   6   9       37.13       21.18      5.83 o 
   3   6   9       12.64       11.65      5.14 o 
   4   6   9      227.11      251.46     17.94 o 
   5   6   9       28.28       39.17      8.04 o 
   6   6   9      562.16      593.03     23.29 o 
   7   6   9      702.36      698.47     25.43 o 
   8   6   9        9.90        1.38      4.93 o 
   9   6   9       20.75       31.71      7.86 o 
  10   6   9       90.97      119.71     13.55 o 
  11   6   9       17.73       28.41      7.57 o 
  12   6   9       85.91       68.30     10.80 o 
  13   6   9      145.53      110.08     20.83 o 
  14   6   9       23.61       26.65     14.36 o 
  15   6   9        3.13       14.07      8.34 o 
 -17   7   9       19.82        6.66      6.46 o 
 -16   7   9       37.97       37.54     16.36 o 
 -15   7   9       84.14      119.21     16.39 o 
 -14   7   9       28.20       27.51      6.54 o 
 -13   7   9       10.98       15.27      6.71 o 
 -12   7   9       41.79       41.55      7.63 o 
 -11   7   9        2.79        1.80      5.09 o 
 -10   7   9      102.18       98.02      7.45 o 
  -9   7   9        0.19       -1.66      3.15 o 
  -8   7   9      139.70      135.48      9.06 o 
  -7   7   9       19.13       22.91      4.31 o 
  -6   7   9      149.58      125.77      7.55 o 
  -5   7   9        8.02        2.38      3.86 o 
  -4   7   9       48.90       62.30      7.34 o 
  -3   7   9        0.62        1.79      3.84 o 
  -2   7   9        0.02        0.81      3.37 o 
  -1   7   9      180.85      169.66     10.50 o 
   0   7   9      172.80      172.89     13.02 o 
   1   7   9      166.40      149.75     13.53 o 
   2   7   9       36.20       37.35      7.13 o 
   3   7   9       49.57       54.33      9.37 o 
   4   7   9      294.77      294.62     19.65 o 
   5   7   9        0.13        6.41      5.53 o 
   6   7   9      425.81      432.78     20.60 o 
   7   7   9       99.49       98.12     13.96 o 
   8   7   9      349.11      354.91     29.36 o 
   9   7   9        0.66        0.80      5.54 o 
  10   7   9       70.21       68.53     11.04 o 
  11   7   9       56.41       67.21     12.87 o 
  12   7   9       69.45       67.24     13.01 o 
  13   7   9      301.39      285.53     31.52 o 
 -16   8   9       42.57       30.88     14.13 o 
 -15   8   9       24.30       34.44     10.81 o 
 -14   8   9       34.50       69.11     33.08 o 
 -13   8   9       12.14       17.58      5.45 o 
 -12   8   9      147.47      151.32     10.61 o 
 -11   8   9      133.87      157.16     10.67 o 
 -10   8   9       18.57        8.10      5.81 o 
  -9   8   9       55.21       69.41      8.96 o 
  -8   8   9      142.22      136.64     12.05 o 
  -7   8   9      305.93      283.97     15.24 o 
  -6   8   9      204.33      206.16     14.12 o 
  -5   8   9       84.08       99.10     10.28 o 
  -4   8   9      223.16      253.69     13.16 o 
  -3   8   9       76.64       72.13      7.81 o 
  -2   8   9      251.86      243.60     12.55 o 
  -1   8   9       74.17       83.52      9.48 o 
   0   8   9      216.45      228.54     14.96 o 
   1   8   9       15.28       13.19      5.40 o 
   2   8   9      248.38      255.66     16.06 o 
   3   8   9       13.28       11.71      5.65 o 
   4   8   9       92.61       90.11     10.26 o 
   5   8   9        4.47       10.12      6.56 o 
   6   8   9      715.03      687.79     52.28 o 
   7   8   9      690.62      709.57     26.97 o 
   8   8   9      163.84      199.08     17.24 o 
   9   8   9      489.92      487.79     22.53 o 
  10   8   9       37.48       58.35     14.76 o 
  11   8   9       20.65       17.21      9.63 o 
  12   8   9      121.99      130.16     17.34 o 
  13   8   9        2.84        2.31      6.46 o 
 -15   9   9       77.82      100.42     14.90 o 
 -14   9   9        6.86       -3.14     13.43 o 
 -13   9   9       97.56       93.53     19.05 o 
 -12   9   9        4.39        6.79      5.45 o 
 -11   9   9        0.30        0.59      7.00 o 
 -10   9   9        3.37        7.66      5.07 o 
  -9   9   9       57.03       55.76      8.61 o 
  -8   9   9       14.13       19.37      6.24 o 
  -7   9   9       43.81       42.29      7.65 o 
  -6   9   9      648.93      680.25     19.32 o 
  -5   9   9       67.49       68.71      8.05 o 
  -4   9   9       15.29       15.02      5.69 o 
  -3   9   9        7.51        4.10      4.28 o 
  -2   9   9       19.14       35.98      7.60 o 
  -1   9   9      156.03      149.46     12.74 o 
   0   9   9        1.72       -3.28      4.15 o 
   1   9   9      233.82      246.23     15.99 o 
   2   9   9       13.33       12.91      7.13 o 
   3   9   9        1.15       -4.38      4.38 o 
   4   9   9       63.50       67.69      9.53 o 
   5   9   9       12.08       10.11      6.63 o 
   6   9   9       66.08       67.27     12.92 o 
   7   9   9       59.97       78.60     12.21 o 
   8   9   9      362.45      364.86     21.95 o 
   9   9   9        4.98       11.06      7.27 o 
  10   9   9        0.04        2.05      5.73 o 
  11   9   9        2.69       22.88     11.30 o 
 -13  10   9        1.38        1.19      4.82 o 
 -12  10   9       34.55       50.55     18.17 o 
 -11  10   9        0.08       14.58     13.90 o 
 -10  10   9        2.81        4.85      6.53 o 
  -9  10   9       73.51       69.46     10.71 o 
  -8  10   9       38.38       32.60      7.34 o 
  -7  10   9        0.02        4.34      5.52 o 
  -6  10   9        2.06        2.82      4.57 o 
  -5  10   9       25.74       19.30      5.51 o 
  -4  10   9        2.68       10.04      5.58 o 
  -3  10   9      168.10      179.01     13.99 o 
  -2  10   9       69.76       65.03      9.40 o 
  -1  10   9        1.29       -0.15      6.14 o 
   0  10   9      181.35      190.87     14.79 o 
   1  10   9      242.86      218.95     15.85 o 
   2  10   9      198.04      190.63     14.77 o 
   3  10   9        3.42        1.30      5.01 o 
   4  10   9       48.15       41.28      8.54 o 
   5  10   9        9.17       -2.77      6.52 o 
   6  10   9        5.55       -4.00      6.26 o 
   7  10   9        4.93        6.79      6.82 o 
   8  10   9        1.18       19.67      7.13 o 
   9  10   9       37.82       37.80      9.97 o 
  10  10   9       21.10       28.50     10.75 o 
 -11  11   9        0.23       19.40     10.06 o 
 -10  11   9       56.50       62.09     10.95 o 
  -9  11   9       69.96       58.80     10.14 o 
  -8  11   9       26.97       11.10      9.95 o 
  -7  11   9       36.48       31.98      7.09 o 
  -6  11   9       64.72       69.22     11.91 o 
  -5  11   9       40.12       28.80      7.59 o 
  -4  11   9       60.24       54.81      9.26 o 
  -3  11   9       17.32       13.14      6.19 o 
  -2  11   9       72.60       59.29     10.54 o 
  -1  11   9      205.95      213.03     15.95 o 
   0  11   9        2.68        5.61      5.57 o 
   1  11   9       49.98       20.10      6.92 o 
   2  11   9        8.37       11.59      5.88 o 
   3  11   9        9.94       11.79      4.83 o 
   4  11   9        9.47       13.15      6.31 o 
   5  11   9      401.33      383.51     24.77 o 
   6  11   9       20.47       33.57      8.64 o 
   7  11   9       18.60       20.50     13.80 o 
  -7  12   9        0.13        8.35      5.65 o 
  -6  12   9       11.93       14.39      6.74 o 
  -5  12   9        0.42       -1.03      4.80 o 
  -4  12   9      410.26      430.81     22.13 o 
  -3  12   9        5.05        9.15      5.53 o 
  -2  12   9      208.01      191.54     15.54 o 
  -1  12   9        4.93        6.59      5.81 o 
   0  12   9       36.36       32.69      7.91 o 
   1  12   9       30.38       21.67      7.23 o 
   2  12   9       22.23       19.87      9.06 o 
   3  12   9      281.35      251.79     22.45 o 
 -18   0  10      122.56      144.78     24.65 o 
 -17   0  10       76.14       54.06     18.01 o 
 -16   0  10      274.22      334.61     36.21 o 
 -15   0  10      247.04      254.70     31.30 o 
 -14   0  10      245.53      268.50     31.43 o 
 -13   0  10      241.85      272.34     18.75 o 
 -12   0  10       29.41       20.40      8.92 o 
 -11   0  10        4.99        9.88      6.17 o 
 -10   0  10       12.57       11.76      4.75 o 
  -9   0  10      356.19      338.27     15.58 o 
  -8   0  10      583.22      546.24     19.43 o 
  -7   0  10       44.38       31.44     17.26 o 
  -6   0  10        9.73       11.60      4.82 o 
  -5   0  10      414.80      391.17     17.10 o 
  -4   0  10      222.89      202.17     14.52 o 
  -3   0  10      788.60      794.40     26.87 o 
  -2   0  10      360.31      367.65     16.26 o 
  -1   0  10      252.88      233.30     17.40 o 
   0   0  10      193.70      191.68     22.81 o 
   1   0  10      638.15      626.88     20.79 o 
   2   0  10      162.25      146.45     21.95 o 
   3   0  10      373.56      354.92     17.91 o 
   4   0  10       63.75       60.22      9.46 o 
   5   0  10      102.11       88.16     10.82 o 
   6   0  10       43.23       38.48      7.50 o 
   7   0  10       11.74        5.97      4.29 o 
   8   0  10      704.62      713.88     22.15 o 
   9   0  10      421.53      427.87     36.16 o 
  10   0  10      400.94      388.62     34.38 o 
  11   0  10      176.71      189.10     29.83 o 
  12   0  10        0.20        8.27      9.94 o 
 -19   1  10       25.30       20.99     11.68 o 
 -18   1  10       12.92       10.09     11.38 o 
 -17   1  10      175.81      212.64     29.66 o 
 -16   1  10        5.15       10.86      6.41 o 
 -15   1  10        0.09       -1.64      6.62 o 
 -14   1  10        0.83        7.84      6.86 o 
 -13   1  10       36.17       39.07      9.04 o 
 -12   1  10       66.97       64.81     18.83 o 
 -11   1  10        0.56       -0.84      3.81 o 
 -10   1  10        0.03        3.58      3.27 o 
  -9   1  10      107.22      106.33      8.08 o 
  -8   1  10       10.79       10.82      3.48 o 
  -7   1  10      700.82      683.31     15.51 o 
  -6   1  10      100.30      101.75      7.45 o 
  -5   1  10      526.03      543.76     13.77 o 
  -4   1  10        0.73       -1.84      2.56 o 
  -3   1  10      297.33      306.36     12.23 o 
  -2   1  10        0.36        4.19      3.64 o 
  -1   1  10       72.67       74.86      7.45 o 
   0   1  10       25.40       29.23      6.55 o 
   1   1  10      259.83      228.57     11.48 o 
   2   1  10      249.90      236.89     13.63 o 
   3   1  10      411.41      404.77     16.03 o 
   4   1  10       71.75       78.09      8.29 o 
   5   1  10      140.60      129.81      8.41 o 
   6   1  10      181.65      164.52     10.77 o 
   7   1  10      247.41      267.24     13.30 o 
   8   1  10      110.58      128.63      9.95 o 
   9   1  10      889.96      938.49     32.43 o 
  10   1  10       46.25       43.63      5.97 o 
  11   1  10       66.47       53.41      9.63 o 
  12   1  10        3.47       10.48      6.35 o 
 -19   2  10        3.62       14.17     13.17 o 
 -18   2  10      168.35      184.21     18.26 o 
 -17   2  10        0.29        0.75      5.76 o 
 -16   2  10        2.41       -3.32      5.65 o 
 -15   2  10       23.04        3.56      6.04 o 
 -14   2  10        3.69        1.15      5.73 o 
 -13   2  10        0.01       -0.83      8.04 o 
 -12   2  10       25.01       13.18      8.78 o 
 -11   2  10        0.79        0.50      4.54 o 
 -10   2  10       72.58       87.49      8.55 o 
  -9   2  10       31.29       28.04      4.56 o 
  -8   2  10       19.66       18.37      4.39 o 
  -7   2  10       75.41       74.24      7.20 o 
  -6   2  10      532.49      518.41     15.22 o 
  -5   2  10       59.35       68.68      7.05 o 
  -4   2  10       55.54       48.72      5.54 o 
  -3   2  10        5.26        6.51      3.33 o 
  -2   2  10       56.44       71.25      6.54 o 
  -1   2  10       15.82       14.15      3.41 o 
   0   2  10        5.59        5.02      2.99 o 
   1   2  10       52.20       40.97      5.05 o 
   2   2  10       63.02       62.43      5.99 o 
   3   2  10        3.23        0.60      2.51 o 
   4   2  10      204.62      230.96     12.47 o 
   5   2  10       48.78       51.03      8.82 o 
   6   2  10       44.42       28.33      7.53 o 
   7   2  10      250.83      267.79     22.58 o 
   8   2  10      454.23      508.51     21.99 o 
   9   2  10        0.08        2.93      4.05 o 
  10   2  10      329.20      354.89     14.01 o 
  11   2  10       58.49       53.32      6.93 o 
  12   2  10       23.51       30.37      8.47 o 
  13   2  10        8.04        7.01     12.16 o 
  14   2  10      138.16      146.69     25.88 o 
  15   2  10       80.25      107.10     24.32 o 
 -19   3  10        0.00       -4.05      8.95 o 
 -18   3  10        0.84        0.03      9.30 o 
 -17   3  10        8.86        3.54      6.72 o 
 -16   3  10        4.72       -2.86      5.21 o 
 -15   3  10        0.71        3.89      6.10 o 
 -14   3  10        9.29        5.59      5.86 o 
 -13   3  10        6.58       -4.12      8.59 o 
 -12   3  10       83.18       66.02     12.23 o 
 -11   3  10       23.26       21.33      6.57 o 
 -10   3  10       25.86       26.37      4.76 o 
  -9   3  10       24.14       15.39      4.37 o 
  -8   3  10       19.97       15.98      4.41 o 
  -7   3  10        7.32        9.01      3.98 o 
  -6   3  10       83.38       93.72      7.39 o 
  -5   3  10       33.99       37.06      4.89 o 
  -4   3  10       51.76       43.48      5.27 o 
  -3   3  10       43.05       39.87      5.07 o 
  -2   3  10        1.64       -2.15      2.34 o 
  -1   3  10      192.80      182.36      8.97 o 
   0   3  10      302.61      304.49     10.28 o 
   1   3  10       28.31       28.98      4.27 o 
   2   3  10      118.09      107.31      7.32 o 
   3   3  10        9.57        8.43      2.68 o 
   4   3  10       10.75        4.12      5.12 o 
   5   3  10       82.52       84.85     10.94 o 
   6   3  10       41.14       34.20     12.20 o 
   7   3  10        5.57       10.53      6.13 o 
   8   3  10      273.63      281.67     19.73 o 
   9   3  10        6.04        3.18      5.47 o 
  10   3  10      178.69      171.20     16.04 o 
  11   3  10        0.37       15.75      6.70 o 
  12   3  10       72.69       66.04      8.00 o 
  13   3  10      206.49      290.65     35.05 o 
  14   3  10        0.27       11.82     11.48 o 
  15   3  10       58.64       58.60     18.69 o 
 -18   4  10        1.05        0.41     10.25 o 
 -17   4  10      315.62      348.82     32.12 o 
 -16   4  10       70.20       66.32     11.59 o 
 -15   4  10      384.68      373.83     20.96 o 
 -14   4  10        9.09       22.04      9.75 o 
 -13   4  10      247.54      275.36     23.20 o 
 -12   4  10      125.23      128.65     12.62 o 
 -11   4  10       38.79       43.99     10.68 o 
 -10   4  10      143.21      170.58     12.97 o 
  -9   4  10       16.83       19.59      4.50 o 
  -8   4  10      148.15      152.25     10.15 o 
  -7   4  10        0.00        4.41      3.86 o 
  -6   4  10       29.51       32.57      4.91 o 
  -5   4  10      430.88      431.23     12.68 o 
  -4   4  10      171.27      167.47     10.24 o 
  -3   4  10      600.90      613.01     16.01 o 
  -2   4  10      208.93      196.43     10.94 o 
  -1   4  10      377.99      391.92     12.20 o 
   0   4  10      101.63      108.12      6.98 o 
   1   4  10      402.09      400.40     35.82 o 
   2   4  10        5.96        0.73      4.36 o 
   3   4  10       34.72       18.11      6.54 o 
   4   4  10       44.54       46.89     15.36 o 
   5   4  10        0.08       -4.26      4.26 o 
   6   4  10      390.35      365.52     18.65 o 
   7   4  10       13.28       15.18      6.49 o 
   8   4  10        1.99       10.33      6.39 o 
   9   4  10       54.53       63.69     10.40 o 
  10   4  10      202.51      191.25     17.31 o 
  11   4  10      829.97      810.88     28.97 o 
  12   4  10        3.60       20.12      9.01 o 
  13   4  10      212.54      211.54     29.30 o 
  14   4  10      221.67      274.84     34.32 o 
  15   4  10        4.26        7.61     10.48 o 
 -18   5  10        3.80        1.79      7.69 o 
 -17   5  10        9.81       11.65     10.95 o 
 -16   5  10       77.66       67.92     17.68 o 
 -15   5  10       44.47       48.84     26.13 o 
 -14   5  10      111.69      114.09     12.30 o 
 -13   5  10        3.22        7.98      6.88 o 
 -12   5  10      142.26      166.85     13.98 o 
 -11   5  10      215.02      231.27     14.91 o 
 -10   5  10      107.26      110.90      9.03 o 
  -9   5  10       57.70       60.41      6.18 o 
  -8   5  10      257.54      270.32     11.68 o 
  -7   5  10      220.41      210.15     12.80 o 
  -6   5  10       57.04       65.65      7.44 o 
  -5   5  10      120.23      117.15      8.74 o 
  -4   5  10        2.08        1.07      3.05 o 
  -3   5  10      179.78      198.79      9.80 o 
  -2   5  10     1041.44     1059.65     18.22 o 
  -1   5  10      146.54      164.02     11.53 o 
   0   5  10      291.72      309.51     13.97 o 
   1   5  10      110.67       78.88     10.70 o 
   2   5  10      323.85      313.20     18.04 o 
   3   5  10      175.99      185.87     16.05 o 
   4   5  10      299.93      319.43     19.30 o 
   5   5  10      243.85      241.23     18.34 o 
   6   5  10      206.57      206.94     18.66 o 
   7   5  10      184.84      212.65     24.82 o 
   8   5  10       25.20       35.10      8.26 o 
   9   5  10        0.06        7.09      5.72 o 
  10   5  10       39.65       61.54     10.27 o 
  11   5  10       67.19       83.70     11.93 o 
  12   5  10      351.87      394.28     31.12 o 
  13   5  10       75.61      132.79     23.49 o 
  14   5  10      158.13      136.14     23.95 o 
 -17   6  10        0.15       -4.54      6.85 o 
 -16   6  10       18.82       28.36     10.39 o 
 -15   6  10       80.76       70.36     14.52 o 
 -14   6  10       83.82      100.21     15.65 o 
 -13   6  10      409.43      411.48     18.80 o 
 -12   6  10       14.71        2.56      5.71 o 
 -11   6  10        0.19        1.53      4.89 o 
 -10   6  10       41.86       42.29      5.90 o 
  -9   6  10        3.08        8.97      3.54 o 
  -8   6  10      159.15      166.33      9.67 o 
  -7   6  10       77.43       83.64      7.54 o 
  -6   6  10      196.85      215.78     15.45 o 
  -5   6  10      137.28      145.54      8.57 o 
  -4   6  10       92.52       89.51      8.16 o 
  -3   6  10      140.02      170.34     14.39 o 
  -2   6  10       88.14      106.18      9.13 o 
  -1   6  10       77.20       78.37      7.98 o 
   0   6  10       47.06       40.56     10.97 o 
   1   6  10      186.61      198.14     14.11 o 
   2   6  10        1.01        5.08      5.05 o 
   3   6  10      136.85      138.70     14.16 o 
   4   6  10      169.57      184.11     21.14 o 
   5   6  10       14.96       12.10      6.41 o 
   6   6  10      153.07      171.26     16.07 o 
   7   6  10        0.20        6.17      5.67 o 
   8   6  10      179.22      172.38     16.45 o 
   9   6  10      402.64      383.44     20.21 o 
  10   6  10        3.91        3.56      8.17 o 
  11   6  10      123.90      119.80     25.85 o 
  12   6  10      233.78      264.61     21.64 o 
  13   6  10       35.98       20.11     14.36 o 
 -16   7  10       18.18       11.11     19.99 o 
 -15   7  10        1.37        5.71     13.03 o 
 -14   7  10       24.57       22.53      9.80 o 
 -13   7  10        4.01       -3.98      7.51 o 
 -12   7  10       61.48       56.69     17.39 o 
 -11   7  10       82.12       91.70     10.12 o 
 -10   7  10       23.89       19.74      5.34 o 
  -9   7  10       79.57       74.98      6.96 o 
  -8   7  10      123.92      133.41     10.02 o 
  -7   7  10       11.08        7.60      3.62 o 
  -6   7  10        7.48        0.96      5.03 o 
  -5   7  10        0.06        4.13      4.33 o 
  -4   7  10        0.97       12.79      5.83 o 
  -3   7  10        5.72       11.72      4.74 o 
  -2   7  10        2.51        6.10      4.41 o 
  -1   7  10        0.76        1.71      5.00 o 
   0   7  10       10.20        9.00      5.34 o 
   1   7  10       83.99       78.40      9.77 o 
   2   7  10       99.08      104.05     12.88 o 
   3   7  10      251.97      258.81     19.27 o 
   4   7  10        1.45       13.37      6.42 o 
   5   7  10      132.57      138.39     14.63 o 
   6   7  10      296.13      372.17     36.43 o 
   7   7  10        3.30        3.90      5.96 o 
   8   7  10       58.58       66.94     18.86 o 
   9   7  10       28.90       36.20      8.58 o 
  10   7  10      100.35      102.06     13.02 o 
  11   7  10       85.66      106.84     17.40 o 
  12   7  10        0.66        2.44      7.14 o 
 -14   8  10       12.69       -8.52     22.66 o 
 -13   8  10       20.28       16.45      9.50 o 
 -12   8  10        8.17        4.08      4.88 o 
 -11   8  10       23.28       19.08      4.96 o 
 -10   8  10       30.73       51.52      8.13 o 
  -9   8  10       60.29       63.14     11.58 o 
  -8   8  10       13.73       10.72      6.44 o 
  -7   8  10      216.75      184.00     14.05 o 
  -6   8  10       17.27       23.22      6.64 o 
  -5   8  10        1.23        5.16      5.15 o 
  -4   8  10      163.30      174.80     13.57 o 
  -3   8  10      288.43      271.88     14.17 o 
  -2   8  10       10.36        4.56      5.00 o 
  -1   8  10        4.06        6.68      5.19 o 
   0   8  10       75.11       72.80      9.91 o 
   1   8  10        0.24       -4.33      4.35 o 
   2   8  10       17.48       28.88      7.08 o 
   3   8  10       35.33       44.86      9.77 o 
   4   8  10      143.11      138.24     15.42 o 
   5   8  10      337.82      370.10     22.26 o 
   6   8  10        0.40        8.41      5.69 o 
   7   8  10      120.98      139.67     15.56 o 
   8   8  10      121.22      136.55     17.93 o 
   9   8  10       25.49       18.71     10.21 o 
  10   8  10        1.94       13.32      5.62 o 
  11   8  10       23.31       13.28     13.35 o 
 -13   9  10       66.85       70.76     12.63 o 
 -12   9  10       16.62       29.71      7.30 o 
 -11   9  10       30.48        9.01     10.49 o 
 -10   9  10       86.57       88.32     10.90 o 
  -9   9  10        4.82       18.18      6.72 o 
  -8   9  10        2.51        2.39      6.24 o 
  -7   9  10        0.10        4.24      5.93 o 
  -6   9  10       92.08       84.37     10.25 o 
  -5   9  10      164.17      176.26     13.79 o 
  -4   9  10        1.31        0.38      4.39 o 
  -3   9  10        8.03        1.77      5.18 o 
  -2   9  10      110.23      135.31     18.09 o 
  -1   9  10       14.74       11.02      5.69 o 
   0   9  10       24.67       23.46      7.36 o 
   1   9  10       53.26       43.11      8.76 o 
   2   9  10       60.47       71.69     10.71 o 
   3   9  10       36.60       43.68      9.76 o 
   4   9  10      115.30      114.78     14.32 o 
   5   9  10       28.47       25.99      8.93 o 
   6   9  10       64.56       78.10     11.57 o 
   7   9  10       36.73       37.69      8.67 o 
   8   9  10       13.97       32.50     14.77 o 
   9   9  10       88.75       90.63     17.99 o 
 -11  10  10       12.47       21.26     11.04 o 
 -10  10  10       36.10       43.85      9.05 o 
  -9  10  10        1.64       10.82      5.78 o 
  -8  10  10        1.60        8.43      5.61 o 
  -7  10  10        6.36        7.61      6.03 o 
  -6  10  10      486.38      533.79     19.79 o 
  -5  10  10      314.20      349.33     21.04 o 
  -4  10  10      366.08      354.39     19.47 o 
  -3  10  10        0.20       -4.88      4.88 o 
  -2  10  10       43.18       32.29      7.54 o 
  -1  10  10       14.50        8.78      6.24 o 
   0  10  10      119.16      124.48     15.56 o 
   1  10  10      301.91      285.82     18.26 o 
   2  10  10       66.85       48.98      8.45 o 
   3  10  10        5.77       19.02      6.74 o 
   4  10  10        5.74        9.56     10.00 o 
   5  10  10        0.65       22.09     10.16 o 
   6  10  10      181.68      233.00     21.19 o 
   7  10  10        5.98        3.36      7.01 o 
  -7  11  10      180.99      196.92     16.68 o 
  -6  11  10       62.99       71.93     11.13 o 
  -5  11  10      249.34      263.95     23.45 o 
  -4  11  10       29.90       30.15     11.57 o 
  -3  11  10      110.10      116.35     12.29 o 
  -2  11  10        0.74        6.27      5.19 o 
  -1  11  10       34.89       26.26      7.37 o 
   0  11  10      178.40      171.66     14.56 o 
   1  11  10        0.51        8.35      5.14 o 
   2  11  10       48.35       38.95     11.43 o 
   3  11  10       11.61       10.29     10.52 o 
 -17   1  11        1.66       -2.22     10.29 o 
 -16   1  11       14.60        8.51      6.29 o 
 -15   1  11        2.11        7.10      7.95 o 
 -14   1  11        7.36        3.82      6.27 o 
 -13   1  11        0.93        0.53      5.89 o 
 -12   1  11        1.22        1.43      5.93 o 
 -11   1  11      121.55      118.87     11.22 o 
 -10   1  11        4.00        3.75      3.62 o 
  -9   1  11       34.40       25.01      5.37 o 
  -8   1  11       76.62       74.00     12.38 o 
  -7   1  11        3.07        5.61      3.48 o 
  -6   1  11       32.57       25.87      5.59 o 
  -5   1  11       58.00       50.18      6.21 o 
  -4   1  11        0.04        0.05      2.88 o 
  -3   1  11       16.79       10.65      3.71 o 
  -2   1  11       73.33       65.19      6.32 o 
  -1   1  11      185.93      176.92      9.90 o 
   0   1  11        7.62       11.06      3.42 o 
   1   1  11       56.72       67.74      8.64 o 
   2   1  11        0.01        4.40      3.31 o 
   3   1  11        4.32        7.50      3.49 o 
   4   1  11       38.66       31.83      5.66 o 
   5   1  11      256.68      266.37     11.25 o 
   6   1  11      143.79      147.70      8.63 o 
   7   1  11        0.56        1.65      4.69 o 
   8   1  11       37.21       24.13     13.14 o 
   9   1  11       32.07       43.47      7.23 o 
  10   1  11       75.99       80.57     15.39 o 
  11   1  11       13.25       13.73      8.54 o 
  12   1  11       11.90       31.73     10.54 o 
 -18   2  11        0.67        2.21     11.01 o 
 -17   2  11       31.62       24.94     13.36 o 
 -16   2  11      268.40      284.65     34.85 o 
 -15   2  11       32.62       33.26      9.10 o 
 -14   2  11        7.48        9.71      7.11 o 
 -13   2  11       11.86       10.42      7.36 o 
 -12   2  11      114.70      121.02     14.11 o 
 -11   2  11      142.15      129.32     14.82 o 
 -10   2  11      154.81      158.28     11.79 o 
  -9   2  11      194.05      183.30     10.29 o 
  -8   2  11      247.13      258.94     15.99 o 
  -7   2  11      160.29      183.84     16.18 o 
  -6   2  11       17.18        7.35     10.27 o 
  -5   2  11       98.84      129.85     10.98 o 
  -4   2  11        2.92        3.58      4.82 o 
  -3   2  11      253.57      242.10     13.65 o 
  -2   2  11       71.61       70.92      8.18 o 
  -1   2  11       57.78       49.31      6.35 o 
   0   2  11      262.37      262.45     13.03 o 
   1   2  11        0.27        3.84      3.44 o 
   2   2  11       22.71       21.99      6.09 o 
   3   2  11      242.23      219.19     13.08 o 
   4   2  11        0.24        1.92      3.45 o 
   5   2  11      214.68      248.40     38.99 o 
   6   2  11      643.26      649.06     26.25 o 
   7   2  11      570.90      531.59     22.09 o 
   8   2  11        0.85        3.72      4.52 o 
   9   2  11       40.98       38.88      7.37 o 
  10   2  11       25.27       24.91      6.55 o 
  11   2  11       75.75       96.72     16.45 o 
  12   2  11        7.51       21.48      9.63 o 
 -17   3  11        9.38       -7.31      9.51 o 
 -16   3  11        8.72       26.00     13.38 o 
 -15   3  11        5.23        3.02      9.81 o 
 -14   3  11        6.15        1.35      6.24 o 
 -13   3  11       55.46       36.14      8.49 o 
 -12   3  11       67.39       38.14      9.05 o 
 -11   3  11      122.39      129.44     12.96 o 
 -10   3  11       25.28       18.95      5.03 o 
  -9   3  11      286.66      280.59     13.21 o 
  -8   3  11      176.80      191.06     11.76 o 
  -7   3  11       31.17       36.35      9.60 o 
  -6   3  11      114.76      121.48      9.76 o 
  -5   3  11      181.88      190.94     10.11 o 
  -4   3  11       35.09       45.78      6.89 o 
  -3   3  11       26.76       34.55      9.38 o 
  -2   3  11       14.73       20.48      5.12 o 
  -1   3  11      160.01      157.64     11.15 o 
   0   3  11       30.59       34.82      5.90 o 
   1   3  11       87.62       84.90     10.52 o 
   2   3  11       46.48       49.91      6.58 o 
   3   3  11      522.74      555.53     29.86 o 
   4   3  11        0.11       -1.72     11.20 o 
   5   3  11      198.34      212.02     24.75 o 
   6   3  11        0.47       -1.21      5.26 o 
   7   3  11       47.64       45.94      9.78 o 
   8   3  11      676.85      635.30     26.24 o 
   9   3  11        7.50       -4.93      4.93 o 
  10   3  11       77.35       56.98      7.80 o 
  11   3  11       76.08       75.74     13.43 o 
  12   3  11       16.60       43.03     10.24 o 
  13   3  11       76.88      162.75     27.71 o 
 -17   4  11       49.45       54.50     16.13 o 
 -16   4  11       27.08       35.57     15.02 o 
 -15   4  11       18.37       16.72     12.84 o 
 -14   4  11      322.02      392.48     34.05 o 
 -13   4  11       50.61       51.80      8.86 o 
 -12   4  11       75.22       65.33     13.73 o 
 -11   4  11      118.91      123.28     12.42 o 
 -10   4  11       22.70       17.65      4.76 o 
  -9   4  11       89.10       76.48     10.39 o 
  -8   4  11        0.12        1.47      5.32 o 
  -7   4  11      256.88      266.88     16.90 o 
  -6   4  11      326.85      302.95     12.05 o 
  -5   4  11      210.00      225.32     10.91 o 
  -4   4  11        2.99        0.99      5.29 o 
  -3   4  11      215.48      219.94     10.48 o 
  -2   4  11       28.08       25.97      5.37 o 
  -1   4  11        6.35       11.07      5.52 o 
   0   4  11      127.09      128.01      8.39 o 
   1   4  11       39.11       53.95     11.95 o 
   2   4  11      380.76      367.13     26.77 o 
   3   4  11       28.97       23.81      7.44 o 
   4   4  11       22.62       33.05      8.58 o 
   5   4  11      101.31      101.25     12.94 o 
   6   4  11       40.44       44.10      8.60 o 
   7   4  11      158.80      198.73     17.78 o 
   8   4  11       48.25       46.94     10.01 o 
   9   4  11      102.72      107.63     13.69 o 
  10   4  11        2.22       10.66      6.49 o 
  11   4  11       58.87       47.28     16.11 o 
  12   4  11      110.94      105.42     14.47 o 
 -16   5  11        7.66        5.48      9.39 o 
 -15   5  11        1.10        9.02      9.81 o 
 -14   5  11       14.78       20.71      9.87 o 
 -13   5  11       18.68       31.46     10.12 o 
 -12   5  11        0.70       -1.40      4.57 o 
 -11   5  11       10.74       17.05      6.32 o 
 -10   5  11        4.32        6.33      6.14 o 
  -9   5  11       10.37       13.16      4.44 o 
  -8   5  11       13.05       12.36      3.87 o 
  -7   5  11      123.11      120.13      8.62 o 
  -6   5  11        1.54        1.25      3.48 o 
  -5   5  11      139.59      141.63     11.67 o 
  -4   5  11       13.20       14.77      4.68 o 
  -3   5  11       56.05       45.63      5.76 o 
  -2   5  11       12.49       12.47      5.67 o 
  -1   5  11        2.03        3.41      6.07 o 
   0   5  11       60.79       67.94     15.37 o 
   1   5  11      149.58      128.57     14.04 o 
   2   5  11        0.63       -2.89      6.47 o 
   3   5  11       11.45       17.95      7.32 o 
   4   5  11      104.17      104.66     13.21 o 
   5   5  11       13.39       13.09      6.89 o 
   6   5  11       10.21        2.20     11.67 o 
   7   5  11        5.85       16.51      6.86 o 
   8   5  11        0.48        9.34      6.59 o 
   9   5  11        0.01        1.46      5.54 o 
  10   5  11        4.25        8.74      6.55 o 
  11   5  11       53.75       58.50     11.20 o 
  12   5  11       10.77       37.01     11.51 o 
 -15   6  11        5.28       21.10      9.19 o 
 -14   6  11       12.42        6.29      7.97 o 
 -13   6  11       17.99       25.50     10.56 o 
 -12   6  11       42.10       38.06     22.29 o 
 -11   6  11       77.54       53.45     14.52 o 
 -10   6  11       45.18       59.96      8.68 o 
  -9   6  11       30.00       25.49      4.63 o 
  -8   6  11       19.26       11.51      4.00 o 
  -7   6  11       35.01       38.43      5.43 o 
  -6   6  11       14.61       14.04      4.38 o 
  -5   6  11      171.40      182.42      9.81 o 
  -4   6  11        5.21        5.96      4.94 o 
  -3   6  11        0.01        1.32      4.43 o 
  -2   6  11       23.56       23.48      6.69 o 
  -1   6  11        0.03        2.82      4.64 o 
   0   6  11      112.97      139.96     14.79 o 
   1   6  11        0.40        4.72      5.75 o 
   2   6  11        5.74       17.39      9.09 o 
   3   6  11       69.18       61.57     10.81 o 
   4   6  11       72.86       75.85     15.08 o 
   5   6  11       18.71       10.44      6.91 o 
   6   6  11        2.81        9.73      6.41 o 
   7   6  11        3.83        9.88      6.67 o 
   8   6  11       64.40       87.72     12.71 o 
   9   6  11       87.65       96.19     13.09 o 
  10   6  11       43.66       72.59     13.06 o 
  11   6  11      217.37      213.99     26.89 o 
 -14   7  11        2.80       25.85     11.01 o 
 -13   7  11        0.02       -8.50      8.50 o 
 -12   7  11      148.94      167.25     19.98 o 
 -11   7  11       69.87       73.65     14.72 o 
 -10   7  11       48.46       49.44      6.90 o 
  -9   7  11      103.90       91.07      7.58 o 
  -8   7  11       55.13       54.58      6.79 o 
  -7   7  11      255.34      268.82     17.43 o 
  -6   7  11      192.33      249.05     15.88 o 
  -5   7  11       62.78       58.22     17.64 o 
  -4   7  11       11.02        6.42      5.01 o 
  -3   7  11       30.51       23.64      9.93 o 
  -2   7  11       23.76       26.27      6.81 o 
  -1   7  11        1.52        3.20      5.19 o 
   0   7  11      104.88      102.88     13.69 o 
   1   7  11       19.63       30.00      8.40 o 
   2   7  11      544.07      525.40     24.28 o 
   3   7  11      155.65      138.13     15.40 o 
   4   7  11      272.85      325.75     22.93 o 
   5   7  11      690.09      736.70     41.72 o 
   6   7  11       78.78       76.75     13.97 o 
   7   7  11      177.87      194.49     18.11 o 
   8   7  11       39.46       64.11     10.60 o 
   9   7  11      117.24       97.14     13.48 o 
  10   7  11       60.84       52.79     28.35 o 
 -12   8  11       12.75       26.49      8.93 o 
 -11   8  11        0.59        6.91     10.18 o 
 -10   8  11       31.26       29.47     12.59 o 
  -9   8  11       44.73       57.90     12.77 o 
  -8   8  11      113.00      118.47     12.14 o 
  -7   8  11       85.48      111.19     11.42 o 
  -6   8  11       27.08       37.31      7.73 o 
  -5   8  11       42.24       34.69      8.02 o 
  -4   8  11       71.83       81.87     10.20 o 
  -3   8  11      199.84      217.84     15.58 o 
  -2   8  11       98.00      113.41     24.24 o 
  -1   8  11       72.79       75.79     16.97 o 
   0   8  11      197.03      185.11     15.03 o 
   1   8  11       68.89       81.20     12.38 o 
   2   8  11      175.16      191.64     24.53 o 
   3   8  11        0.01        3.80      6.49 o 
   4   8  11        2.11        1.24      7.35 o 
   5   8  11       34.48       53.54     10.46 o 
   6   8  11       34.36       48.96      8.95 o 
   7   8  11       58.50       62.36     10.85 o 
   8   8  11       10.16       11.33      5.99 o 
 -10   9  11        0.31       10.88      5.93 o 
  -9   9  11       28.04       26.46      6.94 o 
  -8   9  11       81.45       95.08     10.96 o 
  -7   9  11       30.43       28.09      7.36 o 
  -6   9  11        3.80        8.65      5.47 o 
  -5   9  11       28.88       31.95      7.73 o 
  -4   9  11       51.87       61.25     10.00 o 
  -3   9  11       12.65       15.14      8.92 o 
  -2   9  11      270.70      289.20     22.62 o 
  -1   9  11        0.03        2.22      5.53 o 
   0   9  11       30.42       28.31      7.46 o 
   1   9  11       55.65       68.97     11.74 o 
   2   9  11        3.66        6.87      6.01 o 
   3   9  11        1.57        7.22      8.57 o 
   4   9  11       27.06       33.95      7.76 o 
   5   9  11       45.24       47.26     13.34 o 
   6   9  11       35.66       28.08     12.88 o 
  -6  10  11       11.58       11.17      5.13 o 
  -5  10  11      155.24      146.88     16.66 o 
  -4  10  11       27.48       35.36      9.25 o 
  -3  10  11       56.72       30.41      8.11 o 
  -2  10  11        0.00       -1.49      4.94 o 
  -1  10  11       16.95       18.25      6.73 o 
   0  10  11        6.88        8.25      8.64 o 
   1  10  11       14.52       29.22     14.00 o 
   2  10  11        0.67        1.21     11.28 o 
 -14   0  12      296.05      305.42     26.56 o 
 -13   0  12        1.73       -6.14      6.14 o 
 -12   0  12        0.34       -2.56      7.62 o 
 -11   0  12        4.43       13.33      8.88 o 
 -10   0  12       89.24      104.18     14.41 o 
  -9   0  12      323.68      334.65     20.11 o 
  -8   0  12       56.15       47.35     10.26 o 
  -7   0  12      134.16      138.71     22.77 o 
  -6   0  12      155.36      179.53     17.66 o 
  -5   0  12        1.35        0.29      6.60 o 
  -4   0  12      285.00      325.43     32.41 o 
  -3   0  12        1.55        9.83      5.00 o 
  -2   0  12      314.33      314.10     21.54 o 
  -1   0  12      201.10      168.81     15.31 o 
   0   0  12        5.23       10.21      4.76 o 
   1   0  12      103.60      106.74     13.36 o 
   2   0  12      201.17      210.91     16.44 o 
   3   0  12       52.38       52.20     14.17 o 
   4   0  12       32.77       30.15      8.01 o 
   5   0  12      358.23      328.04     18.85 o 
   6   0  12      446.63      470.57     20.55 o 
   7   0  12       19.50       10.25     10.81 o 
   8   0  12        0.69       12.59     10.22 o 
   9   0  12       36.80       23.03     15.89 o 
  10   0  12      318.47      335.40     42.74 o 
  11   0  12       42.51        9.50     11.11 o 
 -13   1  12      115.54      154.99     22.60 o 
 -12   1  12        2.15        0.95      5.11 o 
 -11   1  12       29.74       16.30      6.81 o 
 -10   1  12       10.42       17.59      5.21 o 
  -9   1  12        2.08       -0.12      3.74 o 
  -8   1  12      122.71      132.63     12.19 o 
  -7   1  12       89.54       84.89      8.32 o 
  -6   1  12      136.43      138.54     10.33 o 
  -5   1  12        6.98       10.65      4.16 o 
  -4   1  12       48.45       46.40      7.89 o 
  -3   1  12      146.35      162.68     10.08 o 
  -2   1  12       13.04       15.18      3.79 o 
  -1   1  12        0.12        2.04      4.05 o 
   0   1  12        1.31        1.68      2.86 o 
   1   1  12       16.24       19.65      4.81 o 
   2   1  12       46.29       44.61      6.32 o 
   3   1  12       39.23       46.71      6.33 o 
   4   1  12       45.84       40.34      7.50 o 
   5   1  12        0.28        2.94      3.28 o 
   6   1  12      537.93      514.42     20.85 o 
   7   1  12      135.00      146.73     13.59 o 
   8   1  12      278.74      304.38     27.85 o 
   9   1  12       11.70       13.76      9.18 o 
  10   1  12       35.43       30.08     10.72 o 
  11   1  12        7.47       25.42     13.59 o 
 -12   2  12        0.01        0.77      6.68 o 
 -11   2  12        0.87        9.40      6.53 o 
 -10   2  12       11.59       17.21      5.93 o 
  -9   2  12      334.31      371.14     13.99 o 
  -8   2  12       68.22       57.75      7.06 o 
  -7   2  12       29.67       26.94      5.33 o 
  -6   2  12       32.56       34.17      5.83 o 
  -5   2  12       51.04       40.46      6.19 o 
  -4   2  12        1.56        0.89      4.05 o 
  -3   2  12       67.85       73.00      7.58 o 
  -2   2  12       24.00       23.92      4.90 o 
  -1   2  12       81.16       83.92      7.48 o 
   0   2  12       36.29       39.65      5.36 o 
   1   2  12       16.35       11.93      4.09 o 
   2   2  12        2.86        3.43      4.36 o 
   3   2  12        0.00       -2.41      3.14 o 
   4   2  12        3.24        7.59      5.00 o 
   5   2  12       94.84       99.26     11.41 o 
   6   2  12       20.32       18.25      5.81 o 
   7   2  12      200.68      194.64     30.06 o 
   8   2  12        8.48       10.95      5.44 o 
   9   2  12        0.71        4.49      4.35 o 
  10   2  12        9.33       17.99      8.44 o 
  11   2  12       74.88       78.90     29.88 o 
 -15   3  12        0.71        6.68     11.96 o 
 -14   3  12       20.92       12.60     13.90 o 
 -13   3  12       84.37       52.77     17.00 o 
 -12   3  12       77.67       96.26     21.88 o 
 -11   3  12       15.26       20.47     12.82 o 
 -10   3  12       12.86       18.89      5.32 o 
  -9   3  12        8.27       18.78      6.99 o 
  -8   3  12      171.39      152.26     12.38 o 
  -7   3  12       13.79       17.94      5.26 o 
  -6   3  12        1.42        7.12      4.63 o 
  -5   3  12       12.34       21.69      5.85 o 
  -4   3  12        3.79        1.27      3.81 o 
  -3   3  12       12.00       15.36      5.27 o 
  -2   3  12        1.21        1.43      3.78 o 
  -1   3  12       14.35       13.57      4.60 o 
   0   3  12       98.10       98.97      9.17 o 
   1   3  12       96.21       89.52      9.08 o 
   2   3  12      383.98      320.77     28.26 o 
   3   3  12      435.83      484.79     41.89 o 
   4   3  12        1.28       11.49      8.44 o 
   5   3  12       37.00       33.21     11.01 o 
   6   3  12      191.61      228.55     62.87 o 
   7   3  12        0.44       -9.89     12.90 o 
   8   3  12       46.04       58.97     14.35 o 
   9   3  12       22.86       13.38     12.73 o 
  10   3  12        0.05       13.81      7.68 o 
  11   3  12       19.01       29.83     10.35 o 
 -14   4  12      210.92      201.21     29.83 o 
 -13   4  12       25.64       20.59     11.02 o 
 -12   4  12       11.30       -1.89     10.20 o 
 -11   4  12        5.03        5.92      7.73 o 
 -10   4  12        5.96        5.03      6.39 o 
  -9   4  12       72.40       91.92     12.43 o 
  -8   4  12        7.93       10.64      4.33 o 
  -7   4  12      315.57      320.70     15.76 o 
  -6   4  12        9.50       14.75      7.47 o 
  -5   4  12       53.26       50.68      8.44 o 
  -4   4  12      755.47      732.38     24.62 o 
  -3   4  12        0.01        6.56      3.85 o 
  -2   4  12      348.16      360.15     17.79 o 
  -1   4  12       25.85       21.26      4.97 o 
   0   4  12      145.09      136.72     18.88 o 
   1   4  12       62.22       76.71     14.65 o 
   2   4  12      207.23      203.48     22.62 o 
   3   4  12        1.15       17.72     13.92 o 
   4   4  12       38.00       33.71     10.66 o 
   5   4  12       14.75        6.51      7.53 o 
   6   4  12       31.80       38.09     11.74 o 
   7   4  12       34.76       52.96     15.74 o 
   8   4  12       14.72        5.39     14.08 o 
   9   4  12      124.02      147.76     19.71 o 
  10   4  12      156.13      161.47     25.51 o 
 -14   5  12        6.86        2.48      6.66 o 
 -13   5  12        0.76        2.93      7.86 o 
 -12   5  12       10.07        2.17     13.15 o 
 -11   5  12        3.79       11.55     10.00 o 
 -10   5  12      124.57      137.41     15.03 o 
  -9   5  12        0.45        2.91      5.06 o 
  -8   5  12       86.66       89.26      8.44 o 
  -7   5  12       14.53       26.32     10.01 o 
  -6   5  12        1.15        8.93      3.59 o 
  -5   5  12        0.86        1.50      6.83 o 
  -4   5  12       34.94       41.06      9.10 o 
  -3   5  12      266.53      295.79     20.47 o 
  -2   5  12       55.40       75.97     11.21 o 
  -1   5  12      296.49      289.87     19.75 o 
   0   5  12        9.10       13.95     13.19 o 
   1   5  12       56.79       61.47     13.29 o 
   2   5  12       71.93       79.68     15.56 o 
   3   5  12        6.14        6.74      7.24 o 
   4   5  12      128.14      120.02     24.59 o 
   5   5  12       30.44        8.72     20.93 o 
   6   5  12      115.41      138.41     19.84 o 
   7   5  12       94.38       91.13     12.52 o 
   8   5  12        4.44        8.48      5.44 o 
   9   5  12       30.40       32.71      8.79 o 
 -12   6  12      100.92       99.51     16.55 o 
 -11   6  12       92.88       91.32     16.91 o 
 -10   6  12       77.46       74.79     14.76 o 
  -9   6  12        9.08       15.74      6.23 o 
  -8   6  12        0.71        2.79      3.79 o 
  -7   6  12       23.52       19.18      4.26 o 
  -6   6  12      102.56       91.38     10.27 o 
  -5   6  12        2.37        6.86      5.32 o 
  -4   6  12       24.74       29.03      7.81 o 
  -3   6  12       47.62       64.04     11.70 o 
  -2   6  12      116.17      105.37     17.47 o 
  -1   6  12      100.64       98.87     17.20 o 
   0   6  12      198.76      216.40     24.12 o 
   1   6  12      418.31      424.85     28.33 o 
   2   6  12       22.95       26.59      9.25 o 
   3   6  12       27.82       25.78     10.65 o 
   4   6  12       71.14       57.80     12.26 o 
   5   6  12       56.06       35.84     10.12 o 
   6   6  12        8.37       26.54      6.48 o 
   7   6  12       24.14       13.39      9.89 o 
   8   6  12      120.58      126.90     15.12 o 
 -11   7  12       16.23       22.76     11.41 o 
 -10   7  12       23.85       40.13     33.30 o 
  -9   7  12       10.50       11.23      5.25 o 
  -8   7  12       11.26       12.38     10.73 o 
  -7   7  12      105.34      114.90     12.78 o 
  -6   7  12        6.31       19.78      6.07 o 
  -5   7  12       49.97       82.40     12.25 o 
  -4   7  12      188.51      205.98     18.35 o 
  -3   7  12       57.91       71.55     11.77 o 
  -2   7  12        0.40       -5.57      6.16 o 
  -1   7  12       15.79       17.60      8.87 o 
   0   7  12        6.35        4.77      8.26 o 
   1   7  12        6.95        2.99      7.60 o 
   2   7  12      100.64       73.57     14.63 o 
   3   7  12       13.73       34.55     13.02 o 
   4   7  12       43.17       53.62      9.58 o 
   5   7  12       12.29       11.48      7.35 o 
   6   7  12        9.41       10.04      4.60 o 
  -8   8  12       14.04        5.05      5.95 o 
  -7   8  12       12.71       27.68      5.56 o 
  -6   8  12       59.76       72.63     10.00 o 
  -5   8  12      144.84      172.55     14.63 o 
  -4   8  12        3.54        1.39      5.59 o 
  -3   8  12       15.12       24.08      7.39 o 
  -2   8  12        0.03       11.25      8.08 o 
  -1   8  12      131.30      170.98     22.11 o 
   0   8  12       17.02       17.58     14.37 o 
   1   8  12        3.41        6.15      6.82 o 
   2   8  12       38.50       19.42     20.85 o 
   3   8  12       58.70       57.57     14.59 o 
   4   8  12       30.55       25.19     14.76 o 
  -3   9  12       38.70       33.69     15.83 o 
 -10   1  13       29.62       16.87      9.78 o 
  -9   1  13       95.86      102.03     12.08 o 
  -8   1  13        1.63        0.22      4.27 o 
  -7   1  13      121.11      118.23     12.99 o 
  -6   1  13       61.67       55.81      6.92 o 
  -5   1  13      104.05       98.57     10.25 o 
  -4   1  13        7.04        8.04      4.08 o 
  -3   1  13        2.54        6.07      4.79 o 
  -2   1  13        0.02       -0.37      2.90 o 
  -1   1  13       35.80       37.88      5.73 o 
   0   1  13        6.50        5.68      3.95 o 
   1   1  13       28.45       28.45      5.75 o 
   2   1  13        0.39        0.01      2.91 o 
   3   1  13      254.69      278.10     18.39 o 
   4   1  13       58.72       66.85     15.03 o 
   5   1  13       24.36       30.94      9.17 o 
   6   1  13        9.90       16.75      6.94 o 
   7   1  13      260.71      237.96     57.98 o 
   8   1  13       14.33       12.65     15.19 o 
 -10   2  13      107.26       69.20     15.59 o 
  -9   2  13       12.38       11.66      6.06 o 
  -8   2  13       44.07       31.95     12.36 o 
  -7   2  13        0.59       10.53     10.98 o 
  -6   2  13        1.70        7.13      3.82 o 
  -5   2  13       98.78       92.59      8.73 o 
  -4   2  13        2.10        5.21      5.09 o 
  -3   2  13      371.22      369.38     14.17 o 
  -2   2  13        9.08        4.57      3.29 o 
  -1   2  13      175.77      171.71     10.39 o 
   0   2  13       85.35       86.19      9.04 o 
   1   2  13       43.88       44.98      6.19 o 
   2   2  13       74.84       78.45      9.11 o 
   3   2  13        7.18       10.13      8.25 o 
   4   2  13      124.09      100.99     16.94 o 
   5   2  13        0.01       19.07      8.19 o 
   6   2  13       52.61       56.61     11.77 o 
   7   2  13        2.45       11.63      6.63 o 
   8   2  13       10.42       20.19      8.13 o 
 -10   3  13        0.11       12.55     13.37 o 
  -9   3  13      119.27      146.06     15.58 o 
  -8   3  13       16.66       17.37      5.73 o 
  -7   3  13      179.81      216.30     15.64 o 
  -6   3  13       34.18       49.03     11.59 o 
  -5   3  13      133.94      141.16     14.77 o 
  -4   3  13        1.56        8.69      4.73 o 
  -3   3  13       62.21       83.07      8.15 o 
  -2   3  13       56.90       51.46     11.91 o 
  -1   3  13        9.60        7.04      3.42 o 
   0   3  13        5.73        5.66      5.13 o 
   1   3  13       40.94       54.48     13.84 o 
   2   3  13       35.36       32.64     11.43 o 
   3   3  13       16.19       35.50     19.31 o 
   4   3  13      235.40      213.29     23.61 o 
   5   3  13      220.70      176.38     21.37 o 
   6   3  13       95.34       40.88     11.14 o 
   7   3  13       49.08       53.54     12.23 o 
 -11   4  13       86.09      149.29     27.16 o 
 -10   4  13       13.81      -10.76     19.09 o 
  -9   4  13        1.73        4.58      7.95 o 
  -8   4  13        4.99       17.44      7.12 o 
  -7   4  13       14.78       19.56      7.40 o 
  -6   4  13        2.39        2.38      9.06 o 
  -5   4  13        0.83        0.01      3.89 o 
  -4   4  13      152.08      160.80     12.29 o 
  -3   4  13       25.72       28.28      6.21 o 
  -2   4  13       15.19       13.57      6.60 o 
  -1   4  13       27.19       43.87     11.56 o 
   0   4  13      105.83       96.43     20.21 o 
   1   4  13      113.95      121.67     18.43 o 
   2   4  13       21.10       28.02      9.36 o 
   3   4  13       45.31       55.37     12.35 o 
   4   4  13        3.27        7.82     14.23 o 
   5   4  13        0.93        8.53      8.28 o 
   6   4  13      150.63      121.85     18.42 o 
 -10   5  13        0.02       11.86     14.16 o 
  -9   5  13       23.26       49.04     11.68 o 
  -8   5  13        5.76       10.34      6.87 o 
  -7   5  13      171.19      182.17     23.83 o 
  -6   5  13        5.52        6.87      7.32 o 
  -5   5  13        7.00       26.85      7.90 o 
  -4   5  13      158.84      193.89     18.19 o 
  -3   5  13        0.88        8.99      5.86 o 
  -2   5  13       28.53       31.81      8.14 o 
  -1   5  13        0.34        7.79      7.12 o 
   0   5  13       56.95       61.85     14.97 o 
   1   5  13       51.61       82.62     19.85 o 
   2   5  13        9.21       10.38     10.78 o 
   3   5  13       38.34       45.75     11.37 o 
   4   5  13        5.63        6.92     24.02 o 
  -8   6  13       51.82       50.63     16.49 o 
  -7   6  13        0.75       -9.13     15.92 o 
  -6   6  13       84.23       96.25     15.05 o 
  -5   6  13        0.11        6.21      7.64 o 
  -4   6  13        4.45       38.84     17.49 o 
  -3   6  13       20.81       26.69      6.66 o 
  -2   6  13       40.25       29.74      9.77 o 
  -1   6  13        0.86        5.99      5.37 o 
   0   6  13      149.70      118.98     17.58 o 
   1   6  13       32.16       40.86     16.52 o 
   2   6  13      122.04      155.18     29.30 o 
  -5   7  13      104.61      105.76     25.00 o 
  -4   7  13       60.98       41.39     16.33 o 
  -9   0  14       50.47       32.23     13.78 o 
  -8   0  14        0.05        5.58      9.59 o 
  -7   0  14       17.97       20.64     11.21 o 
  -6   0  14       19.07        5.58     10.10 o 
  -5   0  14       75.90       76.19     18.77 o 
  -4   0  14       84.63       83.80     15.79 o 
  -3   0  14       31.70       19.89     19.95 o 
  -2   0  14       28.94       56.45     14.56 o 
  -1   0  14        2.92       20.83      8.65 o 
   0   0  14      444.09      410.54     38.84 o 
   1   0  14        4.78       19.50      8.09 o 
   2   0  14       64.56       98.30     22.35 o 
  -9   1  14       10.92       20.27      7.57 o 
  -8   1  14       12.30       16.54      7.81 o 
  -7   1  14        0.39       20.04     13.98 o 
  -6   1  14       50.95       52.35     10.54 o 
  -5   1  14        0.03       15.75      5.65 o 
  -4   1  14       71.20       66.94     11.50 o 
  -3   1  14        0.68       10.03      6.82 o 
  -2   1  14       26.35       35.26      7.50 o 
  -1   1  14        5.40       15.45      6.62 o 
   0   1  14       46.02       42.60     11.23 o 
   1   1  14       32.14       27.76      8.98 o 
   2   1  14        3.88       14.07      7.45 o 
  -8   2  14       13.67       36.62     19.46 o 
  -7   2  14       14.60       17.01      6.50 o 
  -6   2  14        2.08       10.27      6.38 o 
  -5   2  14        8.26       10.76      6.08 o 
  -4   2  14        0.00        8.85      6.07 o 
  -3   2  14        7.00       14.62      6.64 o 
  -2   2  14       27.75       33.25      8.15 o 
  -1   2  14        7.98       10.55      8.70 o 
   0   2  14       39.02       46.51     12.08 o 
   1   2  14       17.37       15.63      7.56 o 
  -7   3  14       32.28       60.29     13.47 o 
  -6   3  14      185.35      188.36     18.82 o 
  -5   3  14       53.27       61.40     10.49 o 
  -4   3  14       51.32       42.11      9.36 o 
  -3   3  14       36.19       45.24      9.06 o 
  -2   3  14        0.00       17.32      5.51 o 
  -1   3  14       69.66       75.69     14.69 o 
   0   3  14        7.05        8.84      8.18 o 
  -5   4  14        8.79       27.17      7.90 o 
  -4   4  14       42.30       36.19      8.86 o 
  -3   4  14       25.31        7.76     10.16 o 
                                                 
